# Supplementary material for: Data for dynamics analysis of riverine dissolved organic in watersheds
Source: Data Brief. 2018 Sep 6;20:1252–5. doi: 10.1016/j.dib.2018.08.171 (PMC6143723; doi:10.1016/j.dib.2018.08.171)
Supplement: Supplementary file 2 — Supplementary material [file mmc2.xlsx]

## Sheet: Stage
Dates	Natural forest	Tea plantation	Farm	Outlet
	Stage (m)	Stage (m)	Stage (m)	Stage (m)
2015-03-05	0.45	0.34	0.2	0.58
2015-03-06	0.44	0.34	0.18	0.54
2015-03-07	0.43	0.34	0.16	0.53
2015-03-08	0.46	0.34	0.16	0.52
2015-03-09	0.42	0.34	0.15	0.49
2015-03-10	0.41	0.34	0.15	0.5
2015-03-11	0.4	0.34	0.14	0.48
2015-03-12	0.41	0.38	0.14	0.51
2015-03-13	0.43	0.35	0.15	0.59
2015-03-14	0.44	0.35	0.15	0.54
2015-03-15	0.42	0.34	0.15	0.53
2015-03-16	0.4	0.34	0.14	0.49
2015-03-17	0.39	0.34	0.13	0.51
2015-03-18	0.44	0.34	0.15	0.55
2015-03-19	0.42	0.4	0.15	0.56
2015-03-20	0.52	0.4	0.16	0.61
2015-03-21	0.45	0.36	0.18	0.58
2015-03-22	0.46	0.37	0.18	0.57
2015-03-23	0.46	0.48	0.33	0.7
2015-03-24	0.68	0.56	0.26	0.82
2015-03-25	0.52	0.41	0.2	0.9
2015-03-26	0.46	0.38	0.18	0.64
2015-03-27	0.44	0.37	0.17	0.6
2015-03-28	0.42	0.36	0.16	0.57
2015-03-29	0.65	0.44	0.2	0.62
2015-03-30	0.7	0.49	0.17	0.91
2015-03-31	1.02	0.45	0.17	0.94
2015-04-01	0.73	0.39	0.17	0.84
2015-04-02	0.61	0.36	0.16	0.73
2015-04-03	0.95	0.44	0.24	0.82
2015-04-04	0.84	0.53	0.2	0.94
2015-04-05	0.65	0.46	0.39	0.91
2015-04-06	0.57	0.41	0.34	0.86
2015-04-07	0.6	0.39	0.25	0.72
2015-04-08	0.71	0.41	0.26	0.79
2015-04-09	1.12	0.55	0.37	1.06
2015-04-10	0.7	0.41	0.29	0.87
2015-04-11	0.6	0.39	0.25	0.77
2015-04-12	0.56	0.39	0.21	0.68
2015-04-13	0.53	0.38	0.21	0.66
2015-04-14	0.48	0.37	0.2	0.64
2015-04-15	0.63	0.72	0.18	0.66
2015-04-16	0.82	0.63	0.18	1.08
2015-04-17	0.67	0.54	0.2	0.83
2015-04-18	0.77	0.6	0.29	0.93
2015-04-19	0.65	0.56	0.22	0.86
2015-04-20	0.56	0.48	0.19	0.74
2015-04-21	0.8	0.57	0.31	0.8
2015-04-22	0.65	0.57	0.24	0.85
2015-04-23	0.61	0.53	0.27	0.77
2015-04-24	0.66	0.68	0.28	0.84
2015-04-25	0.73	0.65	0.49	1.07
2015-04-26	0.59	0.62	0.37	0.93
2015-04-27	0.92	0.85	0.44	1.25
2015-04-28	0.95	0.6	0.41	1.24
2015-04-29	0.82	0.52	0.33	1.08
2015-04-30	0.71	0.46	0.41	0.98
2015-05-01	0.58	0.46	0.31	0.84
2015-05-02	0.68	0.44	0.34	0.86
2015-05-03	0.58	0.44	0.29	0.83
2015-05-04	0.56	0.43	0.26	0.77
2015-05-05	0.57	0.44	0.26	0.74
2015-05-06	0.61	0.43	0.28	0.77
2015-05-07	0.55	0.42	0.27	0.75
2015-05-08	0.77	0.68	0.34	0.98
2015-05-09	0.64	0.54	0.31	0.96
2015-05-10	0.53	0.46	0.28	0.85
2015-05-11	0.5	0.44	0.25	0.74
2015-05-12	0.49	0.42	0.24	0.7
2015-05-13	0.73	0.52	0.25	0.77
2015-05-14	0.66	0.6	0.3	1
2015-05-15	0.53	0.45	0.25	0.79
2015-05-16	0.51	0.43	0.22	0.7
2015-05-17	0.52	0.41	0.21	0.71
2015-05-18	0.49	0.45	0.27	0.73
2015-05-19	0.7	0.51	0.6	1
2015-05-20	0.51	0.43	0.37	0.76
2015-05-21	0.48	0.41	0.3	0.69
2015-05-22	0.47	0.4	0.27	0.67
2015-05-23	0.46	0.4	0.25	0.65
2015-05-24	0.45	0.39	0.23	0.63
2015-05-25	0.44	0.39	0.22	0.63
2015-05-26	0.45	0.39	0.26	0.63
2015-05-27	0.73	0.39	0.49	0.84
2015-05-28	0.47	0.38	0.3	0.66
2015-05-29	0.45	0.38	0.27	0.63
2015-05-30	0.44	0.38	0.25	0.61
2015-05-31	0.44	0.38	0.25	0.61
2015-06-01	0.53	0.41	0.23	0.62
2015-06-02	1.43	0.72	0.23	1.1
2015-06-03	0.68	0.49	0.23	1.01
2015-06-04	0.67	0.43	0.23	0.75
2015-06-05	0.77	0.46	0.23	0.75
2015-06-06	0.87	0.44	0.22	0.89
2015-06-07	0.63	0.41	0.2	0.72
2015-06-08	0.57	0.39	0.2	0.67
2015-06-09	0.54	0.39	0.19	0.65
2015-06-10	0.52	0.39	0.19	0.63
2015-06-11	0.57	0.38	0.18	0.62
2015-06-12	0.56	0.38	0.19	0.65
2015-06-13	0.55	0.39	0.19	0.62
2015-06-14	0.7	0.44	0.23	0.77
2015-06-15	0.56	0.39	0.19	0.81
2015-06-16	0.49	0.38	0.19	0.65
2015-06-17	0.65	0.38	0.2	0.7
2015-06-18	0.63	0.39	0.19	0.76
2015-06-19	0.88	0.4	0.49	0.98
2015-06-20	0.67	0.39	0.31	0.86
2015-06-21	0.58	0.38	0.27	0.7
2015-06-22	0.53	0.37	0.24	0.72
2015-06-23	0.51	0.37	0.23	0.66
2015-06-24	0.5	0.37	0.22	0.65
2015-06-25	0.49	0.37	0.21	0.64
2015-06-26	0.48	0.37	0.21	0.63
2015-06-27	0.47	0.36	0.2	0.62
2015-06-28	0.46	0.36	0.2	0.61
2015-06-29	0.46	0.36	0.2	0.6
2015-06-30	0.45	0.35	0.2	0.6
2015-07-01	0.45	0.35	0.2	0.6
2015-07-02	0.44	0.36	0.2	0.59
2015-07-03	0.44	0.35	0.2	0.58
2015-07-04	0.44	0.35	0.2	0.58
2015-07-05	0.43	0.34	0.19	0.58
2015-07-06	0.42	0.34	0.18	0.56
2015-07-07	0.42	0.34	0.18	0.56
2015-07-08	0.42	0.34	0.18	0.56
2015-07-09	0.41	0.34	0.27	0.56
2015-07-10	0.41	0.34	0.32	0.56
2015-07-11	0.41	0.34	0.32	0.55
2015-07-12	0.41	0.33	0.32	0.54
2015-07-13	0.41	0.33	0.32	0.53
2015-07-14	0.4	0.33	0.32	0.53
2015-07-15	0.4	0.33	0.32	0.52
2015-07-16	0.4	0.33	0.32	0.53
2015-07-17	0.41	0.33	0.32	0.52
2015-07-18	0.41	0.32	0.32	0.53
2015-07-19	0.4	0.32	0.32	0.52
2015-07-20	0.4	0.32	0.32	0.51
2015-07-21	0.39	0.32	0.31	0.51
2015-07-22	0.39	0.32	0.31	0.51
2015-07-23	0.39	0.32	0.32	0.51
2015-07-24	0.39	0.32	0.31	0.51
2015-07-25	0.39	0.32	0.31	0.51
2015-07-26	0.39	0.32	0.3	0.51
2015-07-27	0.39	0.32	0.27	0.51
2015-07-28	0.39	0.32	0.25	0.51
2015-07-29	0.39	0.32	0.25	0.5
2015-07-30	0.39	0.32	0.25	0.49
2015-07-31	0.41	0.41	0.25	0.51
2015-08-01	0.5	0.37	0.25	0.68
2015-08-02	0.41	0.34	0.25	0.54
2015-08-03	0.4	0.34	0.25	0.53
2015-08-04	0.39	0.33	0.24	0.52
2015-08-05	0.39	0.32	0.23	0.51
2015-08-06	0.39	0.32	0.23	0.5
2015-08-07	0.39	0.32	0.23	0.51
2015-08-08	0.38	0.32	0.23	0.49
2015-08-09	0.38	0.32	0.23	0.49
2015-08-10	0.38	0.32	0.23	0.49
2015-08-11	0.38	0.32	0.22	0.51
2015-08-12	0.37	0.32	0.22	0.49
2015-08-13	0.37	0.31	0.22	0.5
2015-08-14	0.37	0.31	0.22	0.48
2015-08-15	0.37	0.32	0.22	0.49
2015-08-16	0.37	0.31	0.21	0.49
2015-08-17	0.37	0.31	0.2	0.48
2015-08-18	0.37	0.31	0.2	0.47
2015-08-19	0.36	0.31	0.21	0.46
2015-08-20	0.36	0.31	0.21	0.47
2015-08-21	0.39	0.32	0.22	0.49
2015-08-22	0.44	0.32	0.25	0.52
2015-08-23	0.44	0.31	0.24	0.51
2015-08-24	0.44	0.3	0.24	0.51
2015-08-25	0.44	0.3	0.24	0.51
2015-08-26	0.44	0.3	0.25	0.51
2015-08-27	0.44	0.3	0.24	0.51
2015-08-28	0.44	0.3	0.24	0.51
2015-08-29	0.43	0.3	0.24	0.51
2015-08-30	0.43	0.3	0.24	0.51
2015-08-31	0.52	0.39	0.3	0.6
2015-09-01	0.53	0.41	0.37	0.63
2015-09-02	0.46	0.34	0.3	0.55
2015-09-03	0.48	0.34	0.28	0.56
2015-09-04	0.46	0.33	0.32	0.54
2015-09-05	0.47	0.34	0.37	0.55
2015-09-06	0.65	0.53	0.52	0.76
2015-09-07	0.46	0.33	0.32	0.57
2015-09-08	0.46	0.33	0.32	0.54
2015-09-09	0.46	0.32	0.3	0.53
2015-09-10	0.46	0.32	0.29	0.53
2015-09-11	0.45	0.32	0.28	0.53
2015-09-12	0.45	0.32	0.27	0.53
2015-09-13	0.45	0.32	0.27	0.52
2015-09-14	0.44	0.32	0.26	0.52
2015-09-15	0.44	0.31	0.26	0.52
2015-09-16	0.44	0.31	0.25	0.52
2015-09-17	0.46	0.33	0.25	0.54
2015-09-18	0.45	0.32	0.25	0.52
2015-09-19	0.45	0.32	0.26	0.53
2015-09-20	0.44	0.31	0.26	0.52
2015-09-21	0.44	0.31	0.25	0.51
2015-09-22	0.44	0.3	0.25	0.51
2015-09-23	0.44	0.3	0.25	0.51
2015-09-24	0.45	0.32	0.25	0.53
2015-09-25	0.45	0.32	0.27	0.53
2015-09-26	0.45	0.32	0.28	0.53
2015-09-27	0.45	0.32	0.27	0.53
2015-09-28	0.44	0.31	0.27	0.52
2015-09-29	0.44	0.31	0.26	0.51
2015-09-30	0.44	0.31	0.27	0.51
2015-10-01	0.44	0.31	0.27	0.51
2015-10-02	0.44	0.31	0.27	0.52
2015-10-03	0.45	0.32	0.3	0.53
2015-10-04	0.44	0.31	0.3	0.52
2015-10-05	0.46	0.32	0.29	0.53
2015-10-06	0.44	0.32	0.28	0.52
2015-10-07	0.44	0.3	0.26	0.51
2015-10-08	0.44	0.3	0.25	0.51
2015-10-09	0.44	0.31	0.26	0.51
2015-10-10	0.46	0.32	0.3	0.53
2015-10-11	0.46	0.33	0.32	0.53
2015-10-12	0.45	0.32	0.3	0.53
2015-10-13	0.52	0.39	0.44	0.61
2015-10-14	0.46	0.33	0.37	0.54
2015-10-15	0.44	0.32	0.31	0.52
2015-10-16	0.44	0.31	0.3	0.52
2015-10-17	0.44	0.32	0.3	0.52
2015-10-18	0.46	0.32	0.32	0.53
2015-10-19	0.34	0.39	0.32	0.53
2015-10-20	0.14	0.51	0.29	0.55
2015-10-21	0.14	0.51	0.28	0.55
2015-10-22	0.14	0.51	0.27	0.55
2015-10-23	0.14	0.5	0.27	0.55
2015-10-24	0.14	0.53	0.37	0.55
2015-10-25	0.14	0.54	0.4	0.55
2015-10-26	0.14	0.53	0.35	0.55
2015-10-27	0.14	0.52	0.32	0.55
2015-10-28	0.15	0.58	0.53	0.6
2015-10-29	0.13	0.71	0.92	0.52
2015-10-30	0.13	0.63	0.67	0.54
2015-10-31	0.14	0.58	0.51	0.55
2015-11-01	0.14	0.56	0.46	0.55
2015-11-02	0.14	0.55	0.42	0.55
2015-11-03	0.14	0.59	0.56	0.55
2015-11-04	0.14	0.6	0.59	0.55
2015-11-05	0.14	0.58	0.52	0.55
2015-11-06	0.14	0.57	0.49	0.54
2015-11-07	0.14	0.59	0.56	0.55
2015-11-08	0.14	0.6	0.6	0.55
2015-11-09	0.14	0.65	0.72	0.55
2015-11-10	0.14	0.63	0.68	0.55
2015-11-11	0.14	0.63	0.66	0.55
2015-11-12	0.14	0.63	0.68	0.55
2015-11-13	0.14	0.64	0.71	0.54
2015-11-14	0.14	0.6	0.6	0.55
2015-11-15	0.14	0.6	0.6	0.55
2015-11-16	0.15	0.59	0.56	0.6
2015-11-17	0.13	0.59	0.56	0.53
2015-11-18	0.13	0.61	0.6	0.54
2015-11-19	0.14	0.68	0.82	0.55
2015-11-20	0.14	0.64	0.71	0.55
2015-11-21	0.14	0.62	0.64	0.55
2015-11-22	0.15	0.6	0.58	0.58
2015-11-23	0.15	0.59	0.54	0.57
2015-11-24	0.14	0.58	0.51	0.55
2015-11-25	0.14	0.57	0.49	0.55
2015-11-26	0.2	0.61	0.6	0.77
2015-11-27	0.14	0.64	0.71	0.55
2015-11-28	0.14	0.61	0.63	0.55
2015-11-29	0.18	0.6	0.58	0.47
2015-11-30	0.27	0.63	0.65	0.32
2015-12-01	0.26	0.6	0.59	0.3
2015-12-02	0.24	0.59	0.55	0.28
2015-12-03	0.24	0.58	0.52	0.28
2015-12-04	0.3	0.6	0.56	0.35
2015-12-05	0.41	0.63	0.66	0.48
2015-12-06	0.44	0.59	0.56	0.51
2015-12-07	0.39	0.58	0.52	0.46
2015-12-08	0.46	0.59	0.54	0.53
2015-12-09	0.4	0.58	0.51	0.47
2015-12-10	0.4	0.58	0.52	0.47
2015-12-11	0.54	0.6	0.6	0.63
2015-12-12	0.74	0.65	0.75	0.86
2015-12-13	0.46	0.63	0.68	0.53
2015-12-14	0.41	0.61	0.62	0.49
2015-12-15	0.46	0.6	0.59	0.53
2015-12-16	0.47	0.6	0.58	0.56
2015-12-17	0.51	0.63	0.65	0.59
2015-12-18	0.43	0.6	0.6	0.5
2015-12-19	0.41	0.59	0.56	0.47
2015-12-20	0.39	0.61	0.62	0.46
2015-12-21	0.41	0.63	0.66	0.49
2015-12-22	0.41	0.61	0.63	0.49
2015-12-23	0.37	0.6	0.57	0.44
2015-12-24	0.37	0.59	0.55	0.44
2015-12-25	0.37	0.58	0.53	0.42
2015-12-26	0.35	0.58	0.52	0.41
2015-12-27	0.35	0.58	0.51	0.41
2015-12-28	0.37	0.58	0.53	0.44
2015-12-29	0.36	0.58	0.51	0.42
2015-12-30	0.34	0.58	0.51	0.41
2015-12-31	0.39	0.58	0.5	0.45
2016-01-01	0.46	0.58	0.5	0.55
2016-01-02	0.47	0.58	0.5	0.55
2016-01-03	0.46	0.57	0.49	0.54
2016-01-04	0.46	0.57	0.49	0.54
2016-01-05	0.49	0.58	0.5	0.57
2016-01-06	0.47	0.57	0.49	0.55
2016-01-07	0.46	0.57	0.49	0.54
2016-01-08	0.46	0.57	0.49	0.54
2016-01-09	0.54	0.58	0.51	0.63
2016-01-10	0.52	0.58	0.51	0.6
2016-01-11	0.49	0.61	0.62	0.58
2016-01-12	0.55	0.6	0.57	0.64
2016-01-13	0.26	0.58	0.53	0.62
2016-01-14	0.14	0.59	0.55	0.58
2016-01-15	0.14	0.58	0.52	0.58
2016-01-16	0.14	0.58	0.51	0.58
2016-01-17	0.14	0.6	0.57	0.58
2016-01-18	0.18	0.59	0.55	0.56
2016-01-19	0.3	0.65	0.74	0.69
2016-01-20	0.16	0.61	0.61	0.37
2016-01-21	0.13	0.6	0.57	0.32
2016-01-22	0.18	0.59	0.56	0.41
2016-01-23	0.15	0.59	0.56	0.36
2016-01-24	0.24	0.58	0.53	0.57
2016-01-25	0.18	0.6	0.58	0.42
2016-01-26	0.15	0.59	0.56	0.37
2016-01-27	0.15	0.58	0.53	0.34
2016-01-28	0.22	0.58	0.53	0.51
2016-01-29	0.25	0.59	0.54	0.58
2016-01-30	0.25	0.58	0.53	0.58
2016-01-31	0.23	0.58	0.52	0.53
2016-02-01	0.25	0.6	0.56	0.58
2016-02-02	0.24	0.61	0.61	0.56
2016-02-03	0.23	0.61	0.61	0.53
2016-02-04	0.2	0.6	0.56	0.49
2016-02-05	0.2	0.59	0.54	0.46
2016-02-06	0.23	0.59	0.54	0.52
2016-02-07	0.29	0.6	0.56	0.68
2016-02-08	0.35	0.58	0.53	0.55
2016-02-09	0.53	0.58	0.52	0.63
2016-02-10	0.52	0.58	0.52	0.61
2016-02-11	0.51	0.58	0.52	0.6
2016-02-12	0.52	0.59	0.56	0.61
2016-02-13	0.49	0.61	0.6	0.57
2016-02-14	0.48	0.59	0.55	0.56
2016-02-15	0.47	0.58	0.53	0.55
2016-02-16	0.46	0.58	0.51	0.55
2016-02-17	0.46	0.58	0.51	0.54
2016-02-18	0.46	0.58	0.5	0.53
2016-02-19	0.61	0.62	0.65	0.72
2016-02-20	0.49	0.59	0.55	0.57
2016-02-21	0.47	0.6	0.58	0.56
2016-02-22	0.48	0.64	0.7	0.56
2016-02-23	0.48	0.63	0.65	0.56
2016-02-24	0.48	0.63	0.66	0.56
2016-02-25	0.55	0.6	0.6	0.64
2016-02-26	0.51	0.6	0.56	0.6
2016-02-27	0.62	0.65	0.73	0.72
2016-02-28	0.53	0.63	0.68	0.63
2016-02-29	0.49	0.62	0.63	0.58
2016-03-01	0.48	0.6	0.6	0.56
2016-03-02	0.47	0.6	0.58	0.55
2016-03-03	0.48	0.59	0.56	0.56
2016-03-04	0.47	0.59	0.56	0.56
2016-03-05	0.46	0.59	0.54	0.54
2016-03-06	0.45	0.58	0.53	0.53
2016-03-07	0.46	0.58	0.52	0.55
2016-03-08	0.9	0.71	0.93	1.05
2016-03-09	0.56	0.66	0.76	0.65
2016-03-10	0.5	0.64	0.7	0.59
2016-03-11	0.5	0.67	0.78	0.58
2016-03-12	0.47	0.65	0.72	0.55
2016-03-13	0.46	0.63	0.67	0.53
2016-03-14	0.44	0.61	0.62	0.52
2016-03-15	0.52	0.6	0.59	0.61
2016-03-16	0.56	0.6	0.6	0.65
2016-03-17	0.7	0.64	0.7	0.82
2016-03-18	0.6	0.62	0.64	0.7
2016-03-19	0.57	0.6	0.58	0.66
2016-03-20	0.56	0.61	0.61	0.66
2016-03-21	0.6	0.63	0.67	0.7
2016-03-22	0.55	0.61	0.61	0.64
2016-03-23	0.67	0.63	0.68	0.78
2016-03-24	0.75	0.7	0.9	0.88
2016-03-25	0.6	0.66	0.77	0.7
2016-03-26	0.53	0.64	0.7	0.63
2016-03-27	0.51	0.62	0.65	0.6
2016-03-28	0.5	0.61	0.62	0.58
2016-03-29	0.39	0.6	0.59	0.45
2016-03-30	0.26	0.46	0.58	0.31
2016-03-31	0.46	0.34	0.59	0.55
2016-04-01	0.84	0.73	0.89	0.98
2016-04-02	0.6	0.48	0.75	0.7
2016-04-03	0.6	0.47	0.95	0.7
2016-04-04	0.63	0.51	0.84	0.74
2016-04-05	0.6	0.48	0.8	0.71
2016-04-06	0.56	0.44	0.73	0.66
2016-04-07	0.58	0.46	0.75	0.68
2016-04-08	0.61	0.49	0.74	0.72
2016-04-09	0.56	0.44	0.67	0.65
2016-04-10	0.56	0.44	0.68	0.66
2016-04-11	0.6	0.47	0.75	0.7
2016-04-12	0.58	0.46	0.73	0.68
2016-04-13	0.56	0.44	0.68	0.65
2016-04-14	0.56	0.43	0.68	0.65
2016-04-15	0.55	0.42	0.64	0.64
2016-04-16	0.55	0.42	0.7	0.64
2016-04-17	0.56	0.44	0.69	0.65
2016-04-18	0.54	0.41	0.68	0.63
2016-04-19	0.91	0.81	1.15	1.07
2016-04-20	0.6	0.48	0.91	0.7
2016-04-21	0.53	0.41	0.82	0.63
2016-04-22	0.65	0.53	0.79	0.77
2016-04-23	0.57	0.44	0.73	0.67
2016-04-24	0.57	0.44	0.7	0.67
2016-04-25	0.57	0.44	0.7	0.66
2016-04-26	0.58	0.46	0.82	0.68
2016-04-27	0.68	0.56	0.87	0.79
2016-04-28	0.89	0.78	0.89	1.04
2016-04-29	0.74	0.63	0.84	0.86
2016-04-30	0.82	0.7	0.86	0.96
2016-05-01	0.77	0.65	0.82	0.89
2016-05-02	0.68	0.56	0.76	0.79
2016-05-03	0.72	0.6	0.72	0.85
2016-05-04	0.79	0.68	0.75	0.92
2016-05-05	0.71	0.59	0.71	0.83
2016-05-06	0.7	0.58	0.77	0.82
2016-05-07	0.65	0.53	0.73	0.75
2016-05-08	0.72	0.61	1.11	0.85
2016-05-09	0.73	0.61	1	0.85
2016-05-10	0.64	0.52	0.91	0.75
2016-05-11	0.61	0.49	0.87	0.72
2016-05-12	0.6	0.48	0.82	0.7
2016-05-13	0.59	0.46	0.81	0.69
2016-05-14	0.58	0.46	0.78	0.68
2016-05-15	0.58	0.45	0.77	0.68
2016-05-16	0.57	0.44	0.75	0.67
2016-05-17	0.57	0.44	0.72	0.66
2016-05-18	0.58	0.45	0.72	0.67
2016-05-19	0.56	0.44	0.7	0.66
2016-05-20	0.56	0.44	0.7	0.65
2016-05-21	0.56	0.43	0.69	0.65
2016-05-22	0.56	0.43	0.67	0.65
2016-05-23	0.55	0.43	0.67	0.65
2016-05-24	0.55	0.42	0.65	0.64
2016-05-25	0.55	0.42	0.63	0.64
2016-05-26	0.54	0.41	0.52	0.64
2016-05-27	0.54	0.41	0.34	0.63
2016-05-28	0.54	0.41	0.34	0.63
2016-05-29	0.54	0.41	0.34	0.63
2016-05-30	0.54	0.41	0.34	0.63
2016-05-31	0.58	0.45	0.34	0.68
2016-06-01	0.56	0.44	0.34	0.65
2016-06-02	0.55	0.41	0.34	0.64
2016-06-03	0.54	0.41	0.34	0.69
2016-06-04	0.53	0.41	0.33	0.69
2016-06-05	0.53	0.41	0.33	0.68
2016-06-06	0.53	0.41	0.33	0.68
2016-06-07	0.53	0.41	0.33	0.68
2016-06-08	0.53	0.4	0.33	0.68
2016-06-09	0.53	0.4	0.33	0.68
2016-06-10	0.53	0.4	0.33	0.68
2016-06-11	0.53	0.4	0.33	0.68
2016-06-12	0.53	0.4	0.33	0.68
2016-06-13	0.53	0.4	0.33	0.68
2016-06-14	0.53	0.4	0.33	0.68
2016-06-15	0.52	0.39	0.33	0.68
2016-06-16	0.52	0.39	0.33	0.68
2016-06-17	0.53	0.39	0.33	0.68
2016-06-18	0.53	0.4	0.33	0.68
2016-06-19	0.52	0.39	0.33	0.68
2016-06-20	0.52	0.39	0.33	0.68
2016-06-21	0.52	0.39	0.33	0.68
2016-06-22	0.52	0.39	0.33	0.68
2016-06-23	0.52	0.39	0.33	0.67
2016-06-24	0.51	0.39	0.33	0.67
2016-06-25	0.51	0.39	0.33	0.67
2016-06-26	0.51	0.39	0.33	0.67
2016-06-27	0.51	0.39	0.33	0.67
2016-06-28	0.51	0.38	0.33	0.66
2016-06-29	0.51	0.38	0.33	0.66
2016-06-30	0.51	0.37	0.33	0.66
2016-07-01	0.5	0.37	0.33	0.66
2016-07-02	0.5	0.37	0.33	0.66
2016-07-03	0.51	0.37	0.33	0.66
2016-07-04	0.51	0.37	0.33	0.66
2016-07-05	0.5	0.37	0.33	0.66
2016-07-06	0.51	0.37	0.33	0.66
2016-07-07	0.51	0.38	0.33	0.66
2016-07-08	0.51	0.37	0.33	0.66
2016-07-09	0.5	0.37	0.33	0.66
2016-07-10	0.5	0.37	0.33	0.65
2016-07-11	0.5	0.37	0.32	0.66
2016-07-12	0.5	0.37	0.32	0.66
2016-07-13	0.5	0.37	0.32	0.66
2016-07-14	0.51	0.39	0.33	0.68
2016-07-15	0.51	0.38	0.33	0.66
2016-07-16	0.51	0.38	0.33	0.66
2016-07-17	0.5	0.37	0.33	0.66
2016-07-18	0.5	0.37	0.32	0.65
2016-07-19	0.5	0.37	0.32	0.65
2016-07-20	0.49	0.36	0.32	0.65
2016-07-21	0.48	0.35	0.32	0.64
2016-07-22	0.48	0.35	0.32	0.64
2016-07-23	0.49	0.35	0.32	0.65
2016-07-24	0.49	0.37	0.32	0.66
2016-07-25	0.51	0.38	0.33	0.68
2016-07-26	0.51	0.39	0.33	0.65
2016-07-27	0.5	0.37	0.32	0.65
2016-07-28	0.49	0.36	0.32	0.65
2016-07-29	0.49	0.36	0.32	0.65
2016-07-30	0.49	0.36	0.32	0.65
2016-07-31	0.49	0.36	0.32	0.65
2016-08-01	0.49	0.35	0.32	0.65
2016-08-02	0.48	0.35	0.32	0.64
2016-08-03	0.47	0.34	0.32	0.63
2016-08-04	0.48	0.34	0.32	0.64
2016-08-05	0.48	0.35	0.32	0.64
2016-08-06	0.48	0.35	0.32	0.64
2016-08-07	0.48	0.35	0.32	0.64
2016-08-08	0.48	0.35	0.32	0.64
2016-08-09	0.48	0.35	0.32	0.64
2016-08-10	0.48	0.34	0.32	0.64
2016-08-11	0.47	0.34	0.32	0.64
2016-08-12	0.48	0.34	0.32	0.64
2016-08-13	0.47	0.34	0.32	0.63
2016-08-14	0.48	0.35	0.32	0.67
2016-08-15	0.53	0.4	0.33	0.68
2016-08-16	0.52	0.39	0.33	0.65
2016-08-17	0.49	0.37	0.32	0.65
2016-08-18	0.49	0.35	0.32	0.64
2016-08-19	0.49	0.35	0.32	0.65
2016-08-20	0.48	0.34	0.32	0.64
2016-08-21	0.48	0.34	0.32	0.64
2016-08-22	0.48	0.34	0.32	0.64
2016-08-23	0.47	0.34	0.32	0.63
2016-08-24	0.47	0.34	0.32	0.63
2016-08-25	0.47	0.34	0.32	0.63
2016-08-26	0.46	0.34	0.32	0.63
2016-08-27	0.46	0.34	0.32	0.63
2016-08-28	0.47	0.34	0.32	0.63
2016-08-29	0.46	0.33	0.32	0.63
2016-08-30	0.46	0.34	0.32	0.63
2016-08-31	0.46	0.33	0.32	0.63
2016-09-01	0.46	0.34	0.32	0.63
2016-09-02	0.46	0.33	0.32	0.63
2016-09-03	0.46	0.34	0.32	0.63
2016-09-04	0.47	0.34	0.32	0.63
2016-09-05	0.46	0.33	0.32	0.63
2016-09-06	0.46	0.32	0.32	0.63
2016-09-07	0.46	0.33	0.32	0.63
2016-09-08	0.47	0.34	0.32	0.64
2016-09-09	0.47	0.34	0.32	0.63
2016-09-10	0.46	0.33	0.32	0.63
2016-09-11	0.46	0.33	0.32	0.63
2016-09-12	0.46	0.32	0.32	0.63
2016-09-13	0.45	0.32	0.32	0.62
2016-09-14	0.46	0.32	0.32	0.63
2016-09-15	0.61	0.49	0.35	0.77
2016-09-16	0.6	0.49	0.34	0.76
2016-09-17	0.61	0.49	0.34	0.72
2016-09-18	0.57	0.44	0.34	0.71
2016-09-19	0.7	0.58	0.37	0.87
2016-09-20	0.63	0.51	0.35	0.7
2016-09-21	0.52	0.39	0.33	0.67
2016-09-22	0.51	0.37	0.33	0.66
2016-09-23	0.49	0.37	0.32	0.65
2016-09-24	0.49	0.37	0.32	0.65
2016-09-25	0.52	0.39	0.33	0.7
2016-09-26	0.51	0.38	0.33	0.68
2016-09-27	0.6	0.48	0.34	0.68
2016-09-28	0.7	0.58	0.37	0.7
2016-09-29	0.58	0.45	0.34	0.7
2016-09-30	0.53	0.4	0.33	0.68
2016-10-01	0.59	0.47	0.34	0.68
2016-10-02	0.73	0.61	0.37	0.69
2016-10-03	0.58	0.46	0.34	0.7
2016-10-04	0.68	0.56	0.36	0.69
2016-10-05	0.61	0.49	0.35	0.72
2016-10-06	0.58	0.46	0.34	0.7
2016-10-07	0.56	0.44	0.34	0.7
2016-10-08	0.56	0.43	0.34	0.68
2016-10-09	0.56	0.43	0.34	0.68
2016-10-10	0.53	0.41	0.33	0.68
2016-10-11	0.53	0.39	0.33	0.67
2016-10-12	0.51	0.37	0.33	0.67
2016-10-13	0.51	0.37	0.33	0.67
2016-10-14	0.5	0.37	0.32	0.66
2016-10-15	0.5	0.37	0.32	0.66
2016-10-16	0.49	0.37	0.32	0.66
2016-10-17	0.44	0.37	0.32	0.65
2016-10-18	0.39	0.37	0.32	0.66
2016-10-19	0.38	0.37	0.32	0.66
2016-10-20	0.39	0.37	0.32	0.65
2016-10-21	0.38	0.37	0.32	0.65
2016-10-22	0.37	0.36	0.32	0.65
2016-10-23	0.36	0.36	0.32	0.66
2016-10-24	0.37	0.35	0.32	0.66
2016-10-25	0.36	0.36	0.32	0.66
2016-10-26	0.37	0.35	0.32	0.66
2016-10-27	0.39	0.35	0.31	0.67
2016-10-28	0.37	0.35	0.3	0.67
2016-10-29	0.37	0.34	0.3	0.66
2016-10-30	0.39	0.39	0.3	0.67
2016-10-31	0.44	0.34	0.3	0.67
2016-11-01	0.41	0.34	0.3	0.66
2016-11-02	0.45	0.34	0.3	0.67
2016-11-03	0.61	0.34	0.3	0.67
2016-11-04	0.51	0.34	0.3	0.67
2016-11-05	0.49	0.35	0.3	0.67
2016-11-06	0.51	0.37	0.3	0.67
2016-11-07	0.58	0.35	0.3	0.68
2016-11-08	0.52	0.45	0.3	0.68
2016-11-09	0.51	0.37	0.3	0.68
2016-11-10	0.46	0.34	0.3	0.67
2016-11-11	0.49	0.4	0.31	0.68
2016-11-12	0.51	0.36	0.3	0.68
2016-11-13	0.49	0.35	0.3	0.67
2016-11-14	0.66	0.34	0.3	0.67
2016-11-15	0.51	0.37	0.3	0.67
2016-11-16	0.52	0.36	0.31	0.68
2016-11-17	0.52	0.35	0.3	0.67
2016-11-18	0.51	0.35	0.3	0.67
2016-11-19	0.51	0.39	0.3	0.67
2016-11-20	0.51	0.36	0.3	0.67
2016-11-21	0.49	0.41	0.3	0.67
2016-11-22	0.53	0.4	0.3	0.68
2016-11-23	0.51	0.36	0.29	0.68
2016-11-24	0.51	0.36	0.3	0.68
2016-11-25	0.64	0.42	0.3	0.68
2016-11-26	0.78	0.47	0.32	0.72
2016-11-27	0.58	0.39	0.3	0.69
2016-11-28	0.56	0.37	0.3	0.68
2016-11-29	0.58	0.36	0.3	0.67
2016-11-30	0.55	0.39	0.3	0.67
2016-12-01	0.55	0.37	0.3	0.68
2016-12-02	0.55	0.36	0.3	0.67
2016-12-03	0.53	0.36	0.31	0.67
2016-12-04	0.53	0.35	0.3	0.67
2016-12-05	0.51	0.35	0.3	0.67
2016-12-06	0.49	0.34	0.29	0.66
2016-12-07	0.47	0.34	0.29	0.66
2016-12-08	0.38	0.34	0.29	0.66
2016-12-09	0.37	0.34	0.29	0.66
2016-12-10	0.44	0.34	0.3	0.66
2016-12-11	0.55	0.34	0.3	0.67
2016-12-12	0.51	0.39	0.3	0.67
2016-12-13	0.46	0.36	0.3	0.68
2016-12-14	0.44	0.34	0.29	0.67
2016-12-15	0.42	0.34	0.29	0.66
2016-12-16	0.42	0.34	0.29	0.66
2016-12-17	0.41	0.38	0.29	0.67
2016-12-18	0.43	0.35	0.29	0.67
2016-12-19	0.39	0.34	0.29	0.66
2016-12-20	0.39	0.34	0.29	0.66
2016-12-21	0.39	0.33	0.29	0.66
2016-12-22	0.39	0.34	0.29	0.66
2016-12-23	0.4	0.33	0.29	0.65
2016-12-24	0.37	0.33	0.28	0.65
2016-12-25	0.36	0.32	0.28	0.65
2016-12-26	0.36	0.32	0.29	0.65
2016-12-27	0.37	0.33	0.29	0.65
2016-12-28	0.37	0.32	0.29	0.66
2016-12-29	0.37	0.33	0.29	0.65
2016-12-30	0.42	0.33	0.29	0.66
2016-12-31	0.41	0.33	0.29	0.68
2017-01-01	0.4	0.39	0.31	0.67
2017-01-02	0.46	0.35	0.3	0.68
2017-01-03	0.42	0.34	0.29	0.91
2017-01-04	0.39	0.33	0.29	0.91
2017-01-05	0.37	0.32	0.29	0.9
2017-01-06	0.37	0.32	0.29	0.79
2017-01-07	0.36	0.31	0.29	0.65
2017-01-08	0.36	0.32	0.29	0.65
2017-01-09	0.36	0.31	0.29	0.65
2017-01-10	0.39	0.32	0.29	0.66
2017-01-11	0.41	0.32	0.29	0.66
2017-01-12	0.37	0.31	0.28	0.66
2017-01-13	0.36	0.31	0.29	0.65
2017-01-14	0.36	0.32	0.29	0.65
2017-01-15	0.37	0.33	0.29	0.65
2017-01-16	0.36	0.33	0.29	0.66
2017-01-17	0.35	0.32	0.28	0.65
2017-01-18	0.35	0.31	0.28	0.65
2017-01-19	0.39	0.33	0.28	0.65
2017-01-20	0.46	0.32	0.29	0.66
2017-01-21	0.37	0.37	0.29	0.66
2017-01-22	0.38	0.38	0.29	0.67
2017-01-23	0.37	0.34	0.29	0.66
2017-01-24	0.37	0.34	0.29	0.66
2017-01-25	0.35	0.32	0.28	0.65
2017-01-26	0.36	0.36	0.28	0.66
2017-01-27	0.39	0.41	0.29	0.67
2017-01-28	0.38	0.37	0.29	0.68
2017-01-29	0.53	0.52	0.29	0.68
2017-01-30	0.49	0.4	0.29	0.69
2017-01-31	0.4	0.37	0.3	0.67
2017-02-01	0.41	0.36	0.3	0.67
2017-02-02	0.41	0.35	0.3	0.67
2017-02-03	0.69	0.44	0.33	0.69
2017-02-04	0.48	0.38	0.3	0.69
2017-02-05	0.43	0.35	0.3	0.68
2017-02-06	0.4	0.37	0.3	0.67
2017-02-07	0.39	0.35	0.29	0.67
2017-02-08	0.39	0.41	0.3	0.67
2017-02-09	0.59	0.41	0.29	0.67
2017-02-10	0.53	0.37	0.29	0.69
2017-02-11	0.4	0.35	0.29	0.67
2017-02-12	0.39	0.34	0.29	0.67
2017-02-13	0.37	0.34	0.29	0.66
2017-02-14	0.37	0.34	0.29	0.66
2017-02-15	0.49	0.34	0.29	0.67
2017-02-16	0.39	0.33	0.29	0.67
2017-02-17	0.44	0.45	0.3	0.67
2017-02-18	0.43	0.38	0.3	0.68
2017-02-19	0.39	0.36	0.3	0.67
2017-02-20	0.38	0.36	0.3	0.66
2017-02-21	0.45	0.45	0.3	0.67
2017-02-22	0.48	0.4	0.3	0.68
2017-02-23	0.43	0.38	0.32	0.67
2017-02-24	0.68	0.45	0.32	0.68
2017-02-25	0.5	0.39	0.31	0.68
2017-02-26	0.58	0.53	0.3	0.68
2017-02-27	0.65	0.45	0.3	0.7
2017-02-28	0.56	0.3	0.3	0.68
