# Supplementary material for: Data for dynamics analysis of riverine dissolved organic in watersheds
Source: Data Brief. 2018 Sep 6;20:1252–5. doi: 10.1016/j.dib.2018.08.171 (PMC6143723; doi:10.1016/j.dib.2018.08.171)
Supplement: Supplementary file 3 — Supplementary material [file mmc3.xlsx]

## Sheet: NF
NF
Dates	Stage (m)	Measured ( cubic m /sec)	Calculated Flow ( cubic m /sec)
2015-10-19	0.337776	0.8905	0.863984
2015-12-02	0.239698	0.534	0.636688
2015-12-04	0.296346	0.8631	0.769
2015-12-10	0.397239	1.0992	0.998118
2015-12-19	0.406739	1.0061	1.01933
2016-09-28	0.695959	1.5358	1.64409
2016-10-02	0.724107	1.6479	1.70314
2016-10-21	0.375072	0.9372	0.948392
2016-12-09	0.366628	0.972	0.929365
2017-02-02	0.40322	0.94	1.01148
2017-02-14	0.367331	0.8761	0.930953
2017-02-18	0.428413	1.205	1.06754
NSE			0.9264

## Sheet: Tea
Tea
Dates	Stage (m)	Measured ( cubic m /sec)	Calculated Flow ( cubic m /sec)
2015-08-30	0.585478	1.065	1.10101
2015-10-04	0.579849	1.0534	1.0858
2015-10-07	0.320887	0.557	0.463153
2015-10-28	0.313928	0.378933	0.448759
2015-12-02	0.347628	0.455874	0.519735
2016-10-28	0.363813	0.499621	0.554934
2016-11-22	0.30048	0.408097	0.421339
2016-11-25	0.415711	0.882949	0.672413
2016-12-01	0.330598	0.392	0.48347
2016-12-02	0.33906	0.4436	0.50139
2016-12-21	0.246999	0.352213	0.317729
2017-01-03	0.401813	0.87015	0.640282
2017-01-25	0.368035	0.47668	0.564232
2017-01-29	0.519331	0.8485	0.926438
2017-02-07	0.353257	0.627606	0.531898
NSE			0.8251

## Sheet: Farm
Farm
Dates	Stage (m)	Measured ( cubic m /sec)	Calculated Flow ( cubic m /sec)
2015-10-04	0.291964	0.0619766	0.0444337
2015-10-05	0.28995	0.0461	0.0440144
2015-10-15	0.306262	0.108971	0.0474415
2015-10-27	0.322013	0.0562	0.0508157
2015-12-03	0.524125	0.0369	0.0990459
2015-12-16	0.572108	0.0356396	0.111675
2016-10-13	0.326436	0.0547925	0.0517744
2016-12-21	0.289256	0.0475	0.04387
2016-12-28	0.288376	0.04005	0.0436873
2017-01-05	0.286265	0.0355	0.0432498
2017-01-13	0.286019	0.0519	0.0431988
2017-01-25	0.283908	0.04951	0.0427626
2017-02-24	0.320472	0.09636	0.0504828
2017-02-28	0.291719	0.0486	0.0443826
NSE			0.9247

## Sheet: Outlet
Outlet
Dates	Stage (m)	Measured ( cubic m /sec)	Calculated Flow ( cubic m /sec)
2015-04-04	0.962521	6.84825	7.31164
2015-06-24	0.947884	6.8385	7.18392
2015-06-28	0.907773	6.732	6.83545
2015-10-14	0.847059	6.1997	6.3124
2015-11-18	0.672174	5.35369	4.83835
2016-01-08	0.659179	4.6955	4.73094
2016-04-30	0.659034	5.15913	4.72974
2016-05-09	0.654441	5.843	4.69185
2016-10-13	0.612219	4.253	4.34546
2016-10-23	0.539527	3.834	3.75758
2017-01-03	0.537652	3.336	3.74257
2017-01-26	0.535102	3.199	3.72217
NSE			0.8586
