# Supplementary material for: Data for dynamics analysis of riverine dissolved organic in watersheds
Source: Data Brief. 2018 Sep 6;20:1252–5. doi: 10.1016/j.dib.2018.08.171 (PMC6143723; doi:10.1016/j.dib.2018.08.171)
Supplement: Supplementary file 4 — Supplementary material [file mmc4.xlsx]

## Sheet: calculated flow data
Dates	Natural forest	Tea	Farm	Outlet
	Daily flow (Cubic m)	Daily flow (Cubic m)	Daily flow (cubic m)	Daily flow (cubic m)
2015-03-05	96510.2	44472.1	2235.91	356957
2015-03-06	95452.1	44614.9	1968.87	324668
2015-03-07	92256.6	43005.9	1667.9	315744
2015-03-08	99753.7	43272.6	1676.03	312257
2015-03-09	90659.4	42672.6	1524.97	287813
2015-03-10	88439.1	42625.7	1478.35	295702
2015-03-11	87551.9	42637.7	1449.75	282361
2015-03-12	89979.2	51696.9	1444.67	300403
2015-03-13	92551.5	45637.8	1552	360855
2015-03-14	94860.3	45544.6	1512.13	326666
2015-03-15	90553.8	44442.2	1465.3	322087
2015-03-16	87365.2	43284.8	1372.26	290395
2015-03-17	86204.8	43535.8	1349.01	307252
2015-03-18	94752.5	43837.3	1522.2	329516
2015-03-19	90743.8	55363.9	1633.21	338619
2015-03-20	109844	54805.2	1724.14	376076
2015-03-21	96098	46809.8	1977.03	356744
2015-03-22	97318.5	50139.8	1993.28	345671
2015-03-23	99700.8	71848.7	4540.32	433937
2015-03-24	139286	89095.8	3248.71	528555
2015-03-25	110123	57190	2306.16	586410
2015-03-26	99408.6	51553.2	1933.12	392923
2015-03-27	93724.3	48552.6	1821.24	368546
2015-03-28	91336.1	46418.1	1751.43	343935
2015-03-29	132663	63914.3	2199.25	378807
2015-03-30	142509	73288.6	1839.29	595483
2015-03-31	199592	65084	1794.73	618286
2015-04-01	149027	52084.6	1762.98	536086
2015-04-02	126933	47053	1676.77	461718
2015-04-03	187351	62375.4	2903.5	525895
2015-04-04	167542	82025.1	2378.49	617511
2015-04-05	132953	68352.4	5650.68	594468
2015-04-06	119243	57542.7	4716.57	557046
2015-04-07	125803	52100.2	3060.01	455731
2015-04-08	145004	56238.2	3243.54	500402
2015-04-09	216361	87441.4	5437.63	709127
2015-04-10	142907	57711.9	3744.15	565955
2015-04-11	124504	52667.7	3033.71	489249
2015-04-12	116676	52517.4	2502.93	427425
2015-04-13	111171	50574.7	2420.01	412771
2015-04-14	101410	48280.5	2246.76	395246
2015-04-15	131237	127920	2065.2	411719
2015-04-16	165016	105848	2022.87	719427
2015-04-17	136891	85067.8	2353.7	535203
2015-04-18	154959	99015.4	3805.54	604366
2015-04-19	133155	89605.6	2550.81	556139
2015-04-20	115828	70859.1	2158.57	466823
2015-04-21	160890	92290.3	4193.89	510835
2015-04-22	133766	91223.3	2932.44	550813
2015-04-23	126504	83076.1	3464.29	484797
2015-04-24	136349	116907	3700.94	541424
2015-04-25	148909	110370	7881.78	713263
2015-04-26	123257	103161	5275.38	604061
2015-04-27	181864	163672	6786.56	857347
2015-04-28	187217	99128.3	6143.96	849163
2015-04-29	163154	80123.9	4523.06	724561
2015-04-30	145125	68065.8	6108	648544
2015-05-01	121739	67439.6	4225.57	543510
2015-05-02	137937	64045	4884.46	552578
2015-05-03	121009	62580.5	3764.76	535001
2015-05-04	116786	60414.6	3267.91	490499
2015-05-05	119278	63201.7	3297.03	465286
2015-05-06	126995	60825.6	3654.47	493963
2015-05-07	114352	59421.4	3462.75	477481
2015-05-08	156546	117095	4838.58	642420
2015-05-09	132164	85761.5	4180.64	628899
2015-05-10	112710	68391.2	3669.98	547181
2015-05-11	105255	61940.2	3063.24	465611
2015-05-12	104135	59134.9	2892.97	440132
2015-05-13	148219	79834.4	3029.49	492211
2015-05-14	136193	98619.8	3940.81	658965
2015-05-15	112071	64794	3042.38	506270
2015-05-16	108292	60217.6	2602.27	435567
2015-05-17	109755	57505.9	2407.43	446680
2015-05-18	104067	64701	3506.75	463351
2015-05-19	141868	78314.1	10465.5	662122
2015-05-20	106847	61499.9	5307.35	482220
2015-05-21	102387	57666.3	4056.7	430827
2015-05-22	100082	55866.1	3414.56	417669
2015-05-23	98446.4	54506.9	3034.2	403861
2015-05-24	96535.3	53400.8	2757.57	388817
2015-05-25	95615.8	52924.1	2561.11	391523
2015-05-26	96384.5	54038.8	3279.93	391388
2015-05-27	148970	53806.6	7680.58	543243
2015-05-28	99848.3	51328.7	4058.98	410550
2015-05-29	96422.2	51183.8	3459.16	390595
2015-05-30	94762.3	50754.4	3140.65	374084
2015-05-31	94081.7	50436.2	2984.13	376178
2015-06-01	112079	55950.7	2780.29	379266
2015-06-02	270881	128658	2696.04	739109
2015-06-03	137938	71921.1	2663.81	664663
2015-06-04	137057	60735.8	2802.95	477672
2015-06-05	155304	68543.2	2702.77	470444
2015-06-06	173568	63138.1	2530.85	582598
2015-06-07	129331	56450.1	2283.98	456532
2015-06-08	118549	54122.5	2191.19	417426
2015-06-09	113730	52785.1	2148.74	401308
2015-06-10	110332	51882.1	2078.05	389467
2015-06-11	118690	51593.1	2070.67	382696
2015-06-12	116998	51587.4	2106.52	407378
2015-06-13	114974	52571.8	2099.34	382328
2015-06-14	142997	64034.3	2769.41	490615
2015-06-15	115720	53288.7	2181.1	519288
2015-06-16	103178	51655.7	2087.23	398929
2015-06-17	133779	51590.2	2233.29	436134
2015-06-18	129551	51748.2	2146.26	483565
2015-06-19	175483	55628.7	7818.19	643402
2015-06-20	137425	52424.5	4121.84	552808
2015-06-21	121344	50859.2	3345.15	437128
2015-06-22	113011	49821.4	2932.19	453610
2015-06-23	108441	49120.6	2701.33	408554
2015-06-24	105465	48494	2542.54	401223
2015-06-25	103625	47989.4	2471.81	393318
2015-06-26	102121	47732.2	2407.67	391403
2015-06-27	100714	47162.3	2324.47	382857
2015-06-28	98815.6	46521.4	2318.82	376858
2015-06-29	97646.3	46390.5	2381.86	368194
2015-06-30	96504.6	46078.2	2343.41	370153
2015-07-01	95807.3	46111.2	2302.48	365122
2015-07-02	94972.3	46402.9	2330.24	361105
2015-07-03	94237.2	45751.5	2259	353727
2015-07-04	93546.2	45133	2204.48	357419
2015-07-05	92470.1	44138.1	2180.87	351456
2015-07-06	91672.1	43951	2060.62	338325
2015-07-07	91180	44250.7	1987.31	340829
2015-07-08	90956.3	43995.7	1985.87	337156
2015-07-09	90184.9	42858	3536.55	339272
2015-07-10	89397.1	42569.3	4353.61	333829
2015-07-11	88897.8	42533.1	4380.27	329369
2015-07-12	88269.6	42000.3	4342	325724
2015-07-13	87806.3	41732.1	4369.05	320360
2015-07-14	87571.6	41652.1	4375.89	317670
2015-07-15	87222.4	41705.4	4372.06	313130
2015-07-16	86863.1	41769.4	4333.54	316145
2015-07-17	89009.2	41489.6	4339.13	310799
2015-07-18	88186.3	40950.3	4348.55	316970
2015-07-19	86969.2	39917.7	4293.88	312242
2015-07-20	86449.8	40233.8	4241.57	308743
2015-07-21	86073.1	40007.2	4168.62	303247
2015-07-22	85990.9	39879.6	4184.16	307627
2015-07-23	85554.4	39660.2	4229.77	306130
2015-07-24	85250.9	39319.3	4186.73	303318
2015-07-25	85123.3	39506.7	4207.56	302908
2015-07-26	85513.3	40086.2	4059.65	304594
2015-07-27	84752.9	39404.4	3440.68	304318
2015-07-28	84044.3	38871	3029.37	302961
2015-07-29	83825.5	38692.4	3024.79	295110
2015-07-30	83997.4	39022.4	3044.62	292203
2015-07-31	88042.2	56764.7	3110.67	309019
2015-08-01	105921	48526.1	3207.13	425492
2015-08-02	87861.4	43427.8	3018.23	327937
2015-08-03	86353.5	42821.7	2995.61	317418
2015-08-04	85252.3	41880.2	2919.18	310526
2015-08-05	84427.8	40376.3	2817.52	304774
2015-08-06	83822.6	39944	2731.27	299140
2015-08-07	83586.7	40003.2	2731.76	301420
2015-08-08	83172.8	39724.5	2783.32	294533
2015-08-09	82777.2	39311.5	2755.03	286954
2015-08-10	82620.6	39225.1	2734.53	294490
2015-08-11	82369.9	39151.8	2621.91	303501
2015-08-12	81905.5	38723.7	2589.44	286971
2015-08-13	81675.9	38583	2528.37	296861
2015-08-14	81516.2	38589.5	2526.6	283860
2015-08-15	81279.4	38706.7	2561.93	292217
2015-08-16	80787.1	38090.6	2462.78	285817
2015-08-17	79735.4	37685.4	2384.53	280852
2015-08-18	79532.3	37516.2	2370.03	277817
2015-08-19	79386.3	37433.7	2408.71	272271
2015-08-20	78981.3	37427.2	2410.23	278040
2015-08-21	85398.4	38752.3	2556.73	292192
2015-08-22	95493.6	38668.9	3044.62	311839
2015-08-23	94697.4	37891.1	2939.07	308484
2015-08-24	93976.2	37191.4	2935.75	305451
2015-08-25	93632.6	36859.8	2957.39	304009
2015-08-26	93643.3	36870.1	3040.65	304054
2015-08-27	93366.2	36603.3	2981.54	302892
2015-08-28	93145	36390.9	2958.25	301965
2015-08-29	92799.8	36060.1	2980.8	300520
2015-08-30	92823.8	36083.1	2886.37	300620
2015-08-31	109137	52848.1	4076.95	370568
2015-09-01	112366	56431.1	5436.76	384798
2015-09-02	99702	42872.8	3846.7	329710
2015-09-03	101441	44654.4	3673.12	337158
2015-09-04	99006.6	42167.4	4419.59	326741
2015-09-05	100200	43380.5	5400.96	331840
2015-09-06	133413	81792.4	8408.87	480375
2015-09-07	99126.9	42289.2	4287.08	346037
2015-09-08	99126.9	42289.2	4287.08	327255
2015-09-09	97888.1	41041.8	3891.43	321980
2015-09-10	97470.7	40624.6	3831.51	320207
2015-09-11	96569.1	39728.4	3632.21	316385
2015-09-12	96046.1	39212	3487.43	314173
2015-09-13	95841.6	39010.7	3387.46	313309
2015-09-14	95627.8	38800.6	3300.96	312406
2015-09-15	95203.9	38385.3	3232.19	310617
2015-09-16	95031.1	38216.4	3210.9	309889
2015-09-17	98462.7	41618.8	3214.55	324424
2015-09-18	95783.2	38953.2	3166.19	313062
2015-09-19	96149.7	39314.1	3233.83	314610
2015-09-20	95209.2	38390.5	3293.35	310640
2015-09-21	94193.1	37401.4	3114.04	306363
2015-09-22	93940.2	37156.7	3039.66	305300
2015-09-23	93953.5	37169.5	3020.7	305356
2015-09-24	96795.9	39953.2	3097.33	317345
2015-09-25	96465.6	39626.1	3521.96	315947
2015-09-26	96285.1	39447.7	3713.76	315183
2015-09-27	96079.3	39244.7	3525.44	314313
2015-09-28	95057.7	38242.4	3460.82	310001
2015-09-29	94477.9	37677.7	3340.7	307560
2015-09-30	94592.3	37788.9	3358.01	308041
2015-10-01	94827.7	38018	3571.2	309032
2015-10-02	95051.1	38235.9	3557.49	309973
2015-10-03	96233.3	39396.6	3987.03	314964
2015-10-04	95273	38452.9	3941.74	310909
2015-10-05	97962.3	41116.2	3767.39	322295
2015-10-06	95626.5	38799.3	3666.85	312400
2015-10-07	93966.8	37182.4	3286.01	305412
2015-10-08	93399.5	36635.3	3194.93	303032
2015-10-09	94519.1	37717.7	3332.56	307734
2015-10-10	97306.4	40460.8	3868.12	319510
2015-10-11	98183.4	41338	4439.35	323235
2015-10-12	96385.9	39547.3	3858.2	315610
2015-10-13	110062	53865.7	6832.49	374634
2015-10-14	98323.8	41479	5276.39	323833
2015-10-15	95488.3	38663.7	4108.39	311817
2015-10-16	94932.7	38120.4	3912.65	309475
2015-10-17	95674.3	38846.2	3908.27	312602
2015-10-18	97643	40796.7	4332.44	320938
2015-10-19	76610.2	51787.5	4272.26	321234
2015-10-20	33745.8	77630.5	3827.42	328835
2015-10-21	33747.3	77093.6	3690.61	328854
2015-10-22	33767	76657	3580.14	329101
2015-10-23	33760.9	76128.9	3447.48	329025
2015-10-24	33760.9	83013.7	5252.66	329025
2015-10-25	33779.1	85511.4	5943.05	329253
2015-10-26	33744.3	82096.1	5003.36	328816
2015-10-27	33765.4	79881.8	4412.18	329082
2015-10-28	36933.8	95294.4	8788.28	369517
2015-10-29	32532.8	125373	18465	313643
2015-10-30	33461.6	105417	11916.8	325261
2015-10-31	33770	92977.7	8096.49	329139
2015-11-01	33774.5	89370.9	7040.71	329196
2015-11-02	33760.9	86776.4	6298.91	329025
2015-11-03	33756.4	97184.7	9359.95	328968
2015-11-04	33880.2	99365.2	10027	330528
2015-11-05	33756.4	94036.2	8411.32	328968
2015-11-06	33656.7	91429.5	7640.01	327712
2015-11-07	33754.9	96919.6	9279.41	328949
2015-11-08	33763.9	100010	10225.9	329063
2015-11-09	33739.8	109719	13291.2	328759
2015-11-10	33742.8	106115	12138.3	328797
2015-11-11	33748.8	104881	11747.5	328873
2015-11-12	33825.9	106141	12146.4	329843
2015-11-13	33584.1	108819	13001.6	326800
2015-11-14	33773	100125	10261.4	329177
2015-11-15	33762.4	100221	10291	329044
2015-11-16	36759	96856.1	9260.15	367258
2015-11-17	32645.1	97246	9378.6	315043
2015-11-18	33463.1	100769	10460.4	325280
2015-11-19	33785.1	117631	15875.5	329329
2015-11-20	33779.1	108803	12996.4	329253
2015-11-21	33779.1	103451	11297	329253
2015-11-22	35533.5	98357.9	9717.89	351516
2015-11-23	35130.9	95717	8915.52	346378
2015-11-24	33750.3	93539.5	8263.32	328892
2015-11-25	33751.8	92040.1	7819.47	328911
2015-11-26	46218.1	100873	10492.8	493712
2015-11-27	33809.3	108887	13023.4	329634
2015-11-28	33822.8	102283	10931.5	329805
2015-11-29	42562.2	98438.3	9742.51	276453
2015-11-30	61870	104664	11678.8	177980
2015-12-01	59327.6	99383.6	10032.7	168587
2015-12-02	55268.7	96305.9	9093.39	153835
2015-12-03	55127.9	94447.2	8534.13	153329
2015-12-04	67764.6	97679.4	9510.62	200189
2015-12-05	88624	104793	11719.5	283163
2015-12-06	94674.8	96763.4	9232.02	308388
2015-12-07	86254.6	94468.6	8540.52	273419
2015-12-08	97703.9	95684	8905.58	321197
2015-12-09	86925.7	93945.5	8384.24	276171
2015-12-10	87018.4	94512.9	8553.8	276552
2015-12-11	113312	99861.2	10179.8	388990
2015-12-12	149778	112039	14041.5	557840
2015-12-13	98012.6	105855	12055.7	322509
2015-12-14	90291.5	101875	10804.3	290066
2015-12-15	97412.4	99314.1	10011.3	319959
2015-12-16	100650	99294.1	10005.1	333768
2015-12-17	106534	104371	11586.5	359190
2015-12-18	92312.9	99974.8	10214.9	298484
2015-12-19	87812.3	96992.5	9301.54	279816
2015-12-20	85546.6	101893	10809.8	270523
2015-12-21	89886.1	104991	11782.2	288384
2015-12-22	90254.1	102242	10918.5	289910
2015-12-23	82126.6	97868.2	9568.2	256630
2015-12-24	81626.9	96354.4	9108.06	254615
2015-12-25	79517	95311.5	8793.4	246143
2015-12-26	78077.6	94336.1	8500.88	240401
2015-12-27	77319.8	93690.8	8308.35	237390
2015-12-28	81187.8	94556.2	8566.75	252846
2015-12-29	78707.9	93799	8340.57	242912
2015-12-30	76350.8	93249.8	8177.2	233553
2015-12-31	84206.5	92669.4	8005.2	265060
2016-01-01	99669	92503.9	7956.28	329569
2016-01-02	99888.3	92705.3	8015.83	330506
2016-01-03	99095.2	92089	7833.87	327119
2016-01-04	98863.7	91922.8	7784.92	326132
2016-01-05	103066	92445.7	7939.09	344156
2016-01-06	100020	92156.9	7853.89	331071
2016-01-07	99326.6	91881.5	7772.78	328107
2016-01-08	98448.2	91619.9	7695.88	324362
2016-01-09	114108	93171.2	8153.88	392523
2016-01-10	109423	93912.7	8374.46	371828
2016-01-11	104170	101828	10789.7	348925
2016-01-12	114551	98027.1	9616.73	394494
2016-01-13	58811.5	95490	8847.12	380495
2016-01-14	33883.3	96210.1	9064.4	356642
2016-01-15	33887.8	94231.6	8469.64	356703
2016-01-16	33881.8	93800.1	8340.9	356621
2016-01-17	33881.8	98095.2	9637.55	356621
2016-01-18	42245	96145.1	9044.76	339378
2016-01-19	66001.3	110815	13644.8	429367
2016-01-20	38125.3	100997	10531.3	211282
2016-01-21	33258.9	97948.4	9592.71	177105
2016-01-22	41437.2	97220	9370.7	235293
2016-01-23	36681.2	96908	9275.89	200999
2016-01-24	55631	95376.3	8812.89	344276
2016-01-25	42515.2	99015.6	9919.54	243232
2016-01-26	37571.1	97191.3	9361.97	207322
2016-01-27	35414.9	95035.9	8710.58	192078
2016-01-28	50457.2	94784.2	8635.05	303479
2016-01-29	56469.7	95634.5	8890.66	350997
2016-01-30	57035	95153.4	8745.86	355544
2016-01-31	51825	94157.1	8447.41	314150
2016-02-01	56799.9	97444.4	9438.99	353651
2016-02-02	55156.3	101358	10643.3	340485
2016-02-03	52459.3	101412	10660.2	319127
2016-02-04	48198.2	97364.2	9414.59	286038
2016-02-05	46800.4	95966.2	8990.71	275366
2016-02-06	51737.6	95984.3	8996.19	313466
2016-02-07	65403	97368.1	9415.77	424345
2016-02-08	77651.1	94849.4	8654.62	329606
2016-02-09	112538	94381.5	8514.47	385558
2016-02-10	110299	94119.4	8436.14	375679
2016-02-11	107989	94336.1	8500.88	365542
2016-02-12	110127	97250.4	9379.95	374921
2016-02-13	103715	100803	10471.2	346957
2016-02-14	101984	96148.4	9045.76	339492
2016-02-15	100534	94661.4	8598.26	333270
2016-02-16	99717.9	93829.1	8349.53	329778
2016-02-17	98826.6	93265.6	8181.89	325974
2016-02-18	97767.5	92722.2	8020.82	321467
2016-02-19	127258	103893	11436.1	451934
2016-02-20	103952	96237	9072.56	347981
2016-02-21	100706	98395.1	9729.27	334005
2016-02-22	102321	108035	12750.4	340944
2016-02-23	102080	104621	11665.3	339906
2016-02-24	101164	105098	11816	335969
2016-02-25	114733	100132	10263.4	395303
2016-02-26	107460	97582.1	9480.94	363230
2016-02-27	127560	110633	13586.1	453317
2016-02-28	112974	106492	12258.1	387490
2016-02-29	104322	103017	11161.1	349585
2016-03-01	101205	100175	10276.9	336144
2016-03-02	100438	98310.8	9703.47	332857
2016-03-03	102056	97098.5	9333.76	339804
2016-03-04	100826	97237.7	9376.08	334520
2016-03-05	98411.1	96063	9019.97	324204
2016-03-06	96668.6	95059.5	8717.67	316806
2016-03-07	99551.3	94492.1	8547.57	329066
2016-03-08	178535	126289	18775.1	699951
2016-03-09	117148	112876	14314	406089
2016-03-10	106375	108453	12884.4	358499
2016-03-11	105756	114552	14861.5	355806
2016-03-12	99920	109863	13337.4	330642
2016-03-13	97719.9	105293	11877.8	321265
2016-03-14	95132.1	101685	10745	310315
2016-03-15	109884	99498.8	10068.1	373853
2016-03-16	117065	100112	10257.4	405717
2016-03-17	142180	107548	12594.7	521547
2016-03-18	123788	103236	11229.7	436072
2016-03-19	118608	99094.5	9943.78	412641
2016-03-20	117885	101379	10649.9	409392
2016-03-21	124581	105322	11886.7	439688
2016-03-22	115249	101177	10587	397605
2016-03-23	137372	106468	12250.5	498873
2016-03-24	152314	123901	17968.6	570074
2016-03-25	123653	113198	14419.1	435457
2016-03-26	111995	107912	12711.1	383156
2016-03-27	108415	103931	11447.8	367408
2016-03-28	105891	101569	10708.9	356393
2016-03-29	84299.6	99787.1	10157	265438
2016-03-30	59669.8	66042.5	9935.93	169845
2016-03-31	99745.6	42917.2	10063.8	329896
2016-04-01	168454	131141	17702.9	649307
2016-04-02	125342	71666.2	14126	443161
2016-04-03	123593	69536.8	19357.1	435188
2016-04-04	130090	77563.7	16535.5	464969
2016-04-05	125519	71883.3	15251.1	443971
2016-04-06	117841	62698.3	13518.3	409195
2016-04-07	121410	66910.7	13941.6	425278
2016-04-08	126503	73092.3	13773.8	448470
2016-04-09	117185	61935.7	11940.3	406257
2016-04-10	118175	63088.2	12360.8	410694
2016-04-11	124292	70384.6	13977.7	438369
2016-04-12	121487	67003.1	13515.3	425628
2016-04-13	116907	61612.5	12311.4	405010
2016-04-14	115866	60410.1	12155.4	400355
2016-04-15	114494	58838.5	11284.9	394239
2016-04-16	114952	59361.9	12716	396280
2016-04-17	117007	61728.2	12494.3	405456
2016-04-18	113683	57916.6	12226.1	390635
2016-04-19	181357	151389	24969.8	714280
2016-04-20	124666	70840.3	18395.7	440075
2016-04-21	112612	56707.6	15763.4	385887
2016-04-22	134244	82862.3	14883.2	484244
2016-04-23	118801	63821.7	13456.7	413508
2016-04-24	119199	64289.8	12731.4	415299
2016-04-25	118598	63583.5	12635.1	412594
2016-04-26	121134	66581.3	15678.4	424029
2016-04-27	139226	89383.4	17225	507591
2016-04-28	177070	144542	17523.9	692537
2016-04-29	150158	104313	16221.9	559667
2016-04-30	164140	124614	16772.4	627904
2016-05-01	154622	110650	15902	581260
2016-05-02	138509	88434.3	14240.2	504217
2016-05-03	147408	100479	13174.4	546461
2016-05-04	158581	116385	13845.7	600565
2016-05-05	144621	96645.6	12952.6	533146
2016-05-06	143033	94486.8	14455.9	525596
2016-05-07	133006	81270.5	13439.1	478483
2016-05-08	147625	100779	24043.5	547498
2016-05-09	148127	101476	20704.8	549906
2016-05-10	131775	79697.9	18297.1	472767
2016-05-11	127319	74100.8	17178.2	452211
2016-05-12	124626	70791.7	15935.8	439893
2016-05-13	122816	68597.5	15589.2	431653
2016-05-14	121412	66913.8	14797.8	425290
2016-05-15	120487	65812.2	14464.8	421107
2016-05-16	119221	64315.7	13973.5	415398
2016-05-17	118273	63203.2	13264.2	411135
2016-05-18	119681	64858.1	13313.2	417471
2016-05-19	118251	63177.5	12797.5	411037
2016-05-20	117390	62173.5	12720.2	407174
2016-05-21	116693	61364.9	12399.8	404053
2016-05-22	115945	60501.2	11986.6	400709
2016-05-23	115636	60146.1	11888.3	399330
2016-05-24	114695	59068.2	11475.3	395135
2016-05-25	114608	58968.8	11026.5	394748
2016-05-26	114235	58544	8489.48	393089
2016-05-27	114126	58419.9	4644.07	392604
2016-05-28	113645	57873.9	4634.81	390467
2016-05-29	114022	58301.7	4642.07	392142
2016-05-30	113979	58252.9	4641.24	391951
2016-05-31	120481	65804.6	4767.27	421078
2016-06-01	117020	61743.2	4699.96	405514
2016-06-02	114366	58693.4	4648.7	393673
2016-06-03	113174	57341.3	4625.76	428766
2016-06-04	112884	57013.9	4620.19	428112
2016-06-05	112590	56682.7	4614.54	427655
2016-06-06	112709	56817.5	4616.84	427794
2016-06-07	112118	56153.5	4605.5	425360
2016-06-08	111666	55647.6	4596.84	425000
2016-06-09	111499	55461.3	4593.65	424191
2016-06-10	111172	55096.7	4587.39	423866
2016-06-11	111357	55302.9	4590.93	424040
2016-06-12	111342	55285.5	4590.63	423750
2016-06-13	111301	55240.4	4589.86	423677
2016-06-14	110671	54540.2	4577.81	421284
2016-06-15	110369	54204.8	4572.03	421075
2016-06-16	110333	54165.8	4571.36	420801
2016-06-17	110436	54279.9	4573.33	421902
2016-06-18	110971	54873.3	4583.55	422548
2016-06-19	110045	53847	4565.85	419136
2016-06-20	109362	53094.8	4552.83	418217
2016-06-21	109895	53681.3	4562.99	419507
2016-06-22	110006	53803.8	4565.11	420244
2016-06-23	109312	53040.3	4551.89	416302
2016-06-24	108551	52207.3	4537.41	416152
2016-06-25	108789	52467.3	4541.93	416156
2016-06-26	108393	52034.6	4534.4	414636
2016-06-27	108185	51808	4530.45	414042
2016-06-28	107273	50818.1	4513.13	411860
2016-06-29	107017	50542.2	4508.29	411028
2016-06-30	106656	50152.5	4501.44	409611
2016-07-01	106202	49665.2	4492.86	408695
2016-07-02	106126	49583.7	4491.42	408691
2016-07-03	106565	50055.2	4499.73	410262
2016-07-04	106660	50156.7	4501.51	409877
2016-07-05	106339	49811.5	4495.44	409210
2016-07-06	106522	50008.7	4498.91	409946
2016-07-07	106890	50405.1	4505.88	411252
2016-07-08	106681	50179.3	4501.91	409649
2016-07-09	106150	49609	4491.86	408387
2016-07-10	105967	49413.7	4488.42	407809
2016-07-11	105895	49336.5	4487.05	407948
2016-07-12	105819	49255.2	4485.62	407940
2016-07-13	105750	49180.8	4484.3	409830
2016-07-14	108776	52453.1	4541.68	419510
2016-07-15	107964	51567.4	4526.25	408956
2016-07-16	106903	50419.2	4506.13	411201
2016-07-17	106380	49856.6	4496.23	408752
2016-07-18	105571	48990.3	4480.93	407005
2016-07-19	105462	48874.1	4478.87	406736
2016-07-20	103674	46981.1	4445.18	398188
2016-07-21	102272	45515.8	4418.87	396976
2016-07-22	102238	45480.2	4418.23	397160
2016-07-23	102924	46195.1	4431.1	399980
2016-07-24	104896	48272.2	4468.2	409287
2016-07-25	107543	51110.1	4518.25	418190
2016-07-26	108198	51822.2	4530.69	407394
2016-07-27	105107	48495.3	4472.16	405017
2016-07-28	104332	47673.9	4457.55	402761
2016-07-29	103852	47167.8	4448.52	401470
2016-07-30	103412	46706.2	4440.26	400222
2016-07-31	103076	46353.4	4433.94	399351
2016-08-01	102803	46068.6	4428.82	398173
2016-08-02	102159	45398.1	4416.75	395933
2016-08-03	100673	43864.4	4388.95	392175
2016-08-04	101166	44371.6	4398.17	395263
2016-08-05	102123	45361.2	4416.08	397141
2016-08-06	102225	45466.6	4417.98	397525
2016-08-07	102350	45596.7	4420.33	396554
2016-08-08	102007	45240.9	4413.91	397701
2016-08-09	102308	45552.8	4419.54	396662
2016-08-10	101319	44529.2	4401.03	393485
2016-08-11	100937	44135.4	4393.88	393722
2016-08-12	101135	44339	4397.58	393998
2016-08-13	100224	43404.8	4380.57	390828
2016-08-14	102118	45355.7	4415.98	415905
2016-08-15	111591	55563.2	4595.39	424759
2016-08-16	109811	53589.2	4561.39	406497
2016-08-17	104598	47956	4462.58	402242
2016-08-18	102812	46078.2	4429	397598
2016-08-19	102528	45781.7	4423.66	397916
2016-08-20	101779	45004.7	4409.64	395025
2016-08-21	101294	44503.4	4400.56	393948
2016-08-22	101181	44386.5	4398.44	394473
2016-08-23	100534	43722.3	4386.36	391957
2016-08-24	100415	43600.6	4384.14	391842
2016-08-25	100205	43385.9	4380.23	391260
2016-08-26	99724.5	42895.7	4371.27	388594
2016-08-27	99407.2	42573.3	4365.36	390055
2016-08-28	100246	43427.8	4380.99	390196
2016-08-29	98523.6	41680.1	4348.93	386740
2016-08-30	99333.2	42498.2	4363.98	388043
2016-08-31	99175.8	42338.8	4361.05	389213
2016-09-01	99696.7	42867.4	4370.75	388643
2016-09-02	98436.3	41592.2	4347.31	387095
2016-09-03	99354.4	42519.7	4364.37	389902
2016-09-04	99787.9	42960.2	4372.45	388735
2016-09-05	99013.2	42174.1	4358.03	388162
2016-09-06	97719.9	40873.5	4334.01	383970
2016-09-07	98677.1	41834.8	4351.78	388716
2016-09-08	100497	43684.4	4385.67	392883
2016-09-09	99856.6	43030.2	4373.73	388857
2016-09-10	99162.6	42325.4	4360.81	387607
2016-09-11	98760.5	41918.9	4353.33	386185
2016-09-12	97783.4	40937.1	4335.19	383294
2016-09-13	96856.9	40013.8	4318.03	380715
2016-09-14	97261.3	40415.9	4325.52	385631
2016-09-15	126848	73518.4	4892.4	493622
2016-09-16	125558	71930.6	4866.91	481258
2016-09-17	126381	72942.1	4883.16	448319
2016-09-18	118449	63409.2	4727.7	447162
2016-09-19	142207	93371.2	5201.01	562897
2016-09-20	129847	77257.7	4951.9	434834
2016-09-21	110114	53923.4	4567.17	414917
2016-09-22	106656	50152.5	4501.44	408302
2016-09-23	105093	48481.4	4471.91	403714
2016-09-24	104698	48061.8	4464.46	405963
2016-09-25	110121	53930.6	4567.3	435814
2016-09-26	107248	50791.2	4512.66	425514
2016-09-27	125013	71263.9	4856.17	422445
2016-09-28	143463	95069.3	5226.64	437773
2016-09-29	119668	64842.8	4751.42	441962
2016-09-30	111078	54992.2	4585.59	425543
2016-10-01	123470	69387.3	4825.8	420396
2016-10-02	148601	102136	5332.23	431679
2016-10-03	121818	67399.5	4793.42	437371
2016-10-04	138643	88610.4	5128.54	430093
2016-10-05	127167	73913.4	4898.72	450928
2016-10-06	121790	67365.5	4792.86	433464
2016-10-07	117140	61883	4702.3	438818
2016-10-08	116386	61009.7	4687.69	422847
2016-10-09	116535	61181.9	4690.57	422748
2016-10-10	112605	56700.3	4614.84	418286
2016-10-11	110538	54392.7	4575.27	414562
2016-10-12	106818	50327.5	4504.52	413964
2016-10-13	106724	50225.8	4502.73	412982
2016-10-14	105738	49168.2	4484.08	411687
2016-10-15	105183	48576.3	4473.6	410438
2016-10-16	104814	48184.4	4466.64	408120
2016-10-17	95076.8	48779	4477.19	405867
2016-10-18	83886.6	48681.1	4475.46	408377
2016-10-19	83054.7	48471.6	4471.74	408298
2016-10-20	83970.4	48661.6	4475.11	407361
2016-10-21	82498.1	47871.2	4461.07	406859
2016-10-22	81340.8	47131.9	4447.88	407364
2016-10-23	78386.8	46464.9	4435.94	411976
2016-10-24	79487.9	45853	4424.94	408275
2016-10-25	79360.6	46594.5	4438.26	408309
2016-10-26	82039.4	46060.4	4387.56	409210
2016-10-27	84750.1	46169	4152.3	413861
2016-10-28	81730.1	45414.6	4083.99	413429
2016-10-29	80925.5	44597.3	3990.13	409017
2016-10-30	85496.2	53315.9	4009.21	413006
2016-10-31	93910.7	44092	3970.26	413449
2016-11-01	90032.7	44334.9	3945.79	411715
2016-11-02	95771	45027.9	3966.99	417720
2016-11-03	126243	44037.8	3995.01	417106
2016-11-04	108998	42563.9	3953.09	413348
2016-11-05	104251	45302.4	3927.64	414329
2016-11-06	106878	48991.7	3964.69	414287
2016-11-07	119950	45365.3	3971.05	422912
2016-11-08	109454	64521.2	4076.76	420780
2016-11-09	108950	49934	4003.92	425262
2016-11-10	98538.4	44721.1	3923.76	414382
2016-11-11	104577	54763.1	4202.33	420239
2016-11-12	108680	47043.3	4034.3	419999
2016-11-13	103265	45851.7	3965.73	415693
2016-11-14	135980	44657.1	3913.33	415943
2016-11-15	107992	47823.9	4020.31	416806
2016-11-16	110315	46652.4	4116.13	420526
2016-11-17	109390	46273.5	4056.22	417552
2016-11-18	107463	45333.9	3955.68	415264
2016-11-19	108591	54290	3972.93	415595
2016-11-20	106784	47565.6	3898.86	417838
2016-11-21	103679	56461.8	3868.17	412964
2016-11-22	112307	54971.9	3910.81	420892
2016-11-23	106684	47268.9	3820.45	418798
2016-11-24	106582	47540.6	3950.12	418045
2016-11-25	131538	59204.6	4048.06	424205
2016-11-26	157754	69745.8	4434.04	449095
2016-11-27	120363	53271.4	4004.19	430607
2016-11-28	117252	48946.9	3916.24	421154
2016-11-29	120236	47041.9	3935.07	417083
2016-11-30	115044	53318.8	4082.29	417101
2016-12-01	115011	48674.1	4066.74	419863
2016-12-02	114787	46920.3	4042.91	417234
2016-12-03	112218	46978.3	4148.44	416237
2016-12-04	111445	46159.4	3912.78	416691
2016-12-05	107034	45415.9	3843.36	412974
2016-12-06	104977	44925.6	3795.21	412329
2016-12-07	100589	44485.7	3779.49	411603
2016-12-08	83121.6	42722.3	3771.97	412278
2016-12-09	82122.1	42829.8	3767.33	409694
2016-12-10	93352.7	43910.4	3968.43	411180
2016-12-11	115137	42757.2	3913.6	416394
2016-12-12	108148	53956.6	3918.01	417353
2016-12-13	98528.6	46524.2	3858.48	418115
2016-12-14	93567.3	44553.7	3817.85	415120
2016-12-15	90752.2	43202.5	3779.57	409905
2016-12-16	91085.7	42460.7	3761.86	410591
2016-12-17	89673.4	50988.1	3780.32	413149
2016-12-18	93044.1	46104.4	3789.17	415925
2016-12-19	84926.1	43146	3757.4	411452
2016-12-20	83843.9	43182.3	3761.79	409048
2016-12-21	83679.1	41389.9	3744.28	408359
2016-12-22	83777.1	43047.7	3728.06	409944
2016-12-23	87656.4	42254.4	3721.39	407693
2016-12-24	80718.5	41500.3	3709.33	407135
2016-12-25	79266.1	40607.4	3700.49	405043
2016-12-26	79404.9	40919.9	3720.08	407809
2016-12-27	80240	41243.6	3729.55	405697
2016-12-28	79899.8	41047.2	3749.69	407955
2016-12-29	81864.1	41596.2	3768.31	407231
2016-12-30	90756.5	41746.8	3755.81	408497
2016-12-31	88409.4	41885.5	3779.59	417965
2017-01-01 23:45:00	87612.6	52839.5	4118.46	416812
2017-01-02 23:45:00	99666	45784.4	3933.88	420410
2017-01-03 23:45:00	90980.2	42594.8	3794.04	593687
2017-01-04 23:45:00	86189.2	41483	3795.47	590224
2017-01-05 23:45:00	80094.2	38884.1	3776.95	585603
2017-01-06 23:45:00	79902.7	39904.6	3744.96	504392
2017-01-07 23:45:00	78835.2	37796.6	3729.84	406308
2017-01-08 23:45:00	79266.1	39407.1	3730.53	406834
2017-01-09 23:45:00	78949.8	38182.7	3746.11	406969
2017-01-10 23:45:00	84283	39404.4	3744.61	409298
2017-01-11 23:45:00	90198.9	39035.5	3740	411163
2017-01-12 23:45:00	80561.4	38551.8	3709.42	409933
2017-01-13 23:45:00	78766.5	38441.2	3721.13	404731
2017-01-14 23:45:00	78951.2	38914.1	3745.79	406418
2017-01-15 23:45:00	79623.8	41834.8	3747.17	406332
2017-01-16 23:45:00	79374.9	41788.1	3718.46	408490
2017-01-17 23:45:00	78088.7	39484.4	3686.73	405555
2017-01-18 23:45:00	77025.4	37600.2	3677.49	406271
2017-01-19 23:45:00	85706.1	41387.2	3710.42	407259
2017-01-20 23:45:00	99069	40775.5	3732.67	412358
2017-01-21 23:45:00	81219.5	49662.4	3719.25	409000
2017-01-22 23:45:00	82694.6	51185.3	3775.89	414425
2017-01-23 23:45:00	80989.8	44845.1	3739.28	412091
2017-01-24 23:45:00	79681	42474.1	3773.29	412474
2017-01-25 23:45:00	78058.6	40219.3	3711.32	407489
2017-01-26 23:45:00	78537.3	47560.1	3702.1	409142
2017-01-27 23:45:00	84901.9	57932.8	3718.64	414890
2017-01-28 23:45:00	83549.7	48360	3730.67	418837
2017-01-29 23:45:00	112209	80216.7	3718.54	420794
2017-01-30 23:45:00	103066	55241.9	3725.26	429393
2017-01-31 23:45:00	87618.3	48375.3	4066.15	417801
2017-02-01 23:45:00	87889.6	47632.2	3952.21	415879
2017-02-02 23:45:00	88605.6	46285.9	3903.08	412905
2017-02-03 23:45:00	140972	62665.1	4614.14	432669
2017-02-04 23:45:00	101200	50716.2	4088.67	428987
2017-02-05 23:45:00	92318.4	45998.6	3877.88	418537
2017-02-06 23:45:00	87004.6	47712.8	3841.74	415387
2017-02-07 23:45:00	83602.3	45713.1	3829.29	414752
2017-02-08 23:45:00	84903.4	57644.2	3853	415735
2017-02-09 23:45:00	122203	55963.8	3802.18	415562
2017-02-10 23:45:00	112227	48159.3	3763.45	428556
2017-02-11 23:45:00	86509.2	45807.8	3748.99	416416
2017-02-12 23:45:00	83672	44500.7	3735.33	413473
2017-02-13 23:45:00	80974.1	42960.2	3716.26	410717
2017-02-14 23:45:00	80601.4	44314.5	3730.68	409082
2017-02-15 23:45:00	102898	44165.2	3821.57	413616
2017-02-16 23:45:00	84336.9	42275.8	3812.9	412952
2017-02-17 23:45:00	93825.2	65152.7	4058.41	414142
2017-02-18 23:45:00	91790.2	51496.3	3954.74	419692
2017-02-19 23:45:00	86077.3	47468.5	4004.62	414406
2017-02-20 23:45:00	83272.4	46729.7	3929.97	412406
2017-02-21 23:45:00	96818.8	64704.1	3986.83	414191
2017-02-22 23:45:00	102019	54928.4	3848.95	419798
2017-02-23 23:45:00	92561.3	51347.1	4353.23	417003
2017-02-24 23:45:00	138052	65691.2	4486.05	420675
2017-02-25 23:45:00	105171	53469.8	4145.18	425019
2017-02-26 23:45:00	120335	82212	4014.81	418716
2017-02-27 23:45:00	133491	65429.4	3966.31	435605
2017-02-28 23:45:00	116120	35584.3	3907.75	427555
Range	270881	163672	24969.8	857347
Mean	100034	63742.2	6002.36	394138
Mean absolute deviation	26989.8	28935	4333.92	83100.9
Standard deviation	33506.7	28847	4572.31	102631
