# Supplementary material for: Data for dynamics analysis of riverine dissolved organic in watersheds
Source: Data Brief. 2018 Sep 6;20:1252–5. doi: 10.1016/j.dib.2018.08.171 (PMC6143723; doi:10.1016/j.dib.2018.08.171)
Supplement: Supplementary file 5 — Supplementary material [file mmc5.xlsx]

## Sheet: DOC
Data	Outlet	Tea	Farm	NF
1	2.75	3.2	2.14	3.11
2	2.43	2.4	1.85	5.34
3	2.28	2.62	2.94	5.4
4	8.57	6.63	2.49	6.91
5	6.51	5.82	5.83	7.15
6	15.65	6.56	5.96	8.63
7	4.28	4.01	3.15	5.41
8	2.12	1.68	2.33	5.67
9	1.43	0.53	0.81	2.99
10	3.83	4.23	3.7	5.33
11	4	2.17	3.02	1.4
12	2.47	0.21	0.31	3.36
13	2.64	1.22	0.35	3.33
14	3.19	1.04	1.13	3.29
15	3.14	1.59	0.54	2.57
16	3.19	1.11	0.89	2.97
17	5.14	4.99	4.42	5.78
18	5.67	7.76	4.48	6.68
19	14.1	7.95	4.6	7.09
20	4.6	6.34	6.36	5.6
21	6.55	3.76	5.94	4.24
22	6.05	3.42	5.98	5.55
23	3.23	2.05	3.55	3.22
24	6.92	10.13	3.6	9.33
25	11.15	4.04	5.61	6.29
26	14.8	3.62	5.31	8.95
27	6.19	3.48	3.74	6.91
28	11.46	5.7	3.8	5.76
29	3.75	4.77	3.66	2.49
30	2.6	3.14	1.97	4.57
31	3.78	4.65	4.15	2.95
32	4.97	4.99	3.92	3.71
33	4.07	4.13	3.59	2.92
34	2.97	3.75	2.93	8.79
35	3.56	2.57	3.14	2.92
36	3.79	3.33	4.81	3.16
37	3.07	6.03	4.06	3.23
38	16.35	6.32	3.76	7.75
39	7.3	6.53	4.46	8.27
40	4.02	3.87	4.97	4.16
41	10.05	3.43	5.01	6.5
42	5.71	3.95	5.24	6.95
43	6.89	4.5	5.76	6.1
44	7.69	4.26	4.15	5.61
45	4.08	3.75	3.76	5.75
46	4.74	4.47	4.17	5.54
47	5.58	4.16	4.39	5.05
48	4.97	4.82	5.59	7.31
49	4.98	4.43	5.95	7.78
50	7.06	5.59	5.11	9.7
Range	14.92	9.92	6.05	8.3
Mean	5.73	4.11	3.79	5.39
Mean absolute deviation	5.75	4.05	3.78	5.27
Standard deviation	46.58	20.97	17.23	33.27
