# Supplementary material for: Data for dynamics analysis of riverine dissolved organic in watersheds
Source: Data Brief. 2018 Sep 6;20:1252–5. doi: 10.1016/j.dib.2018.08.171 (PMC6143723; doi:10.1016/j.dib.2018.08.171)
Supplement: Supplementary file 6 — Supplementary material [file mmc6.xlsx]

## Sheet:  NPP
Data	(Kg C)
1	15663
2	15509
3	15514
4	10004
5	15275
6	15211
7	14887
8	14975
9	16529
10	10451
11	9801
12	10465
13	10408
14	16063
15	9409
16	9778
17	14448
18	15507
19	10407
20	9626
21	6335
22	60379
23	15996
24	55676
25	70061
26	16594
27	14816
28	9113
29	14039
30	9716
31	9684
32	10321
33	10160
34	11295
35	10880
36	9882
37	10192
38	10292
39	10210
40	16129
41	15662
42	15134
43	15156
44	13943
45	15708
46	11446
47	10422
48	10846
49	8318
50	9393
51	10129
52	10089
53	6151
54	58230
55	22489
56	6645
57	9230
58	16067
59	16069
60	14481
61	15563
62	15255
63	8178
64	9391
65	8238
66	10487
67	10537
68	10532
69	10528
70	10598
71	10570
72	10406
73	10398
74	9861
75	12273
76	10808
77	14707
78	15422
79	16096
80	15864
81	15449
82	13994
83	14309
84	11354
85	10113
86	10013
87	10728
88	11231
89	10485
90	8749
91	7657
92	9439
93	10039
94	9941
95	8176
96	7853
97	10019
98	10347
99	15021
100	15779
101	15406
102	15471
103	15995
104	14580
105	10690
106	7234
107	9159
108	9672
109	10977
110	8547
111	10011
112	8401
113	9283
114	9830
115	5523
116	54414
117	26927
118	8076
119	10640
120	10862
121	15435
122	14638
123	14650
124	15095
125	15647
126	16019
127	16958
128	8043
129	6091
130	8832
131	8713
132	8355
133	9430
134	10150
135	10705
136	9876
137	9843
138	10462
139	8222
140	9214
141	10476
142	10645
143	10558
144	10371
145	8516
146	9279
147	15030
148	15185
149	16061
150	15885
151	14653
152	14545
153	15635
154	15499
155	9890
156	7022
157	9005
158	9653
159	9545
160	9420
161	10099
162	10462
163	9729
164	10308
165	8638
166	7208
167	9581
168	10557
169	10122
170	10248
171	10120
172	9919
173	9980
174	10591
175	8615
176	13809
177	15259
178	15752
179	15248
180	15029
181	14753
182	14871
183	14701
184	10992
185	8893
186	9144
187	9253
188	10101
189	10470
190	8934
191	10360
192	9980
193	9965
194	7493
195	8970
196	9742
197	9695
198	10595
199	8449
200	8811
201	10175
202	10343
203	10300
204	10275
205	10389
206	10196
207	10129
208	10570
209	10796
210	10728
211	16012
212	16189
213	15457
214	15620
215	15234
216	15567
217	15310
218	15455
219	14488
220	10830
221	9016
222	9407
223	10396
224	10385
225	8268
226	8740
227	9913
228	9949
229	10113
230	9698
231	9253
232	9580
233	9884
234	10158
235	10175
236	8091
237	9020
238	10144
239	10369
240	10376
241	10001
242	10073
243	10650
244	10449
245	10201
246	10226
247	15519
248	15783
249	14884
250	14237
251	13413
252	13537
253	14212
254	15495
255	12031
256	9610
257	9660
258	9513
259	8265
260	9187
261	10901
262	10544
263	9406
264	9729
265	9811
266	9091
267	8884
268	9537
269	9029
270	9100
271	8356
272	9115
273	10178
274	9838
275	9864
276	10085
277	9955
278	8470
279	9462
280	10500
281	9850
282	9727
283	15461
284	16286
285	15247
286	14052
287	13525
288	13550
289	14091
290	15291
291	16203
292	12114
293	8944
294	8909
295	10010
296	8699
297	8946
298	10051
299	10256
300	9859
301	9094
302	8966
303	9451
304	7698
305	7259
306	8745
307	9142
308	9283
309	9343
310	10136
311	10538
312	10100
313	9828
314	9764
315	9773
316	9946
317	10249
318	9903
319	9565
320	8404
321	15173
322	14568
323	15111
324	15383
325	15654
326	15281
327	14551
328	13686
329	13776
330	13672
331	13963
332	14009
333	10522
334	11588
335	12297
336	10307
337	10656
338	10593
339	9908
340	8220
341	8693
342	9759
343	8104
344	8660
345	9641
346	9425
347	9226
348	7529
349	8413
350	8503
351	8791
352	9573
353	9146
354	9418
355	9626
356	9625
357	9618
358	10032
359	8810
360	8923
361	10056
362	15410
363	15908
364	16002
365	12167
366	12620
367	14692
368	15003
369	16289
370	16096
371	15259
372	14631
373	14517
374	9552
375	9906
376	13878
377	9787
378	12556
379	11811
380	8214
381	8619
382	7216
383	8658
384	9904
385	10256
386	8542
387	8280
388	9471
389	9720
390	10070
391	8228
392	8800
393	10326
394	7943
395	7884
396	9552
397	9681
398	9912
399	9421
400	8048
401	8520
402	9471
403	9971
404	15884
405	15744
406	15410
407	15641
408	16089
409	16278
410	16547
411	11974
412	11182
413	15741
414	16286
415	15921
416	15485
417	14852
418	15304
419	12605
420	8778
421	7450
422	12432
423	11969
424	8141
425	10132
426	10075
427	8457
428	8533
429	8411
430	8168
431	10078
432	10340
433	10451
434	10214
435	10037
436	10070
437	9923
438	9998
439	9875
440	9683
441	8637
442	7369
443	8527
444	8332
445	8441
446	14155
447	15202
448	15378
449	15501
450	16047
451	15345
452	15457
453	15743
454	15672
455	15415
456	15675
457	16510
458	15524
459	15331
460	13215
461	8213
462	7018
463	7398
464	8357
465	9782
466	9890
467	10056
468	9783
469	9381
470	9583
471	7804
472	6714
473	8679
474	8518
475	8866
476	10291
477	8760
478	9053
479	10288
480	10222
481	10513
482	8985
483	7952
484	7926
485	8809
486	9073
487	8700
488	13312
489	14119
490	15732
491	15336
492	14660
493	14347
494	15152
495	16151
496	16091
497	15893
498	15797
499	16161
500	16098
501	15921
502	12671
503	7958
504	6970
505	8322
506	9848
507	9124
508	7808
509	7900
510	8775
511	9912
512	10116
513	10268
514	10247
515	8741
516	8665
517	10190
518	10309
519	9580
520	9338
521	9995
522	9851
523	9305
524	7898
525	8457
526	9401
527	9636
528	9696
529	13422
530	14288
531	15907
532	15420
533	15268
534	15632
535	15748
536	16145
537	16356
538	16413
539	16178
540	16008
541	16030
542	15034
543	15040
544	13503
545	8399
546	8067
547	9688
548	9994
549	10051
550	9104
551	9148
552	9354
553	8952
554	10629
555	10627
556	10883
557	10490
558	10448
559	9384
560	9022
561	11130
562	11027
563	8914
564	7266
565	8999
566	9924
567	7746
568	7790
569	9815
570	15297
571	14611
572	12953
573	12695
574	16322
575	14070
576	12715
577	16062
578	15486
579	14875
580	15563
581	15973
582	15544
583	15830
584	11521
585	9235
586	11189
587	7893
588	9944
589	9150
590	7854
591	7396
592	7701
593	9082
594	9544
595	8750
596	10923
597	9403
598	7510
599	8544
600	10047
601	8971
602	8875
603	10785
604	10355
605	9676
606	10150
607	9265
608	8325
609	8652
610	15277
611	15075
612	15650
613	15965
614	15358
615	14885
616	15807
617	16064
618	15715
619	15645
620	15250
621	14716
622	15758
623	15586
624	15436
625	15509
626	15422
627	12281
628	6646
629	8171
630	8874
631	6746
632	7074
633	8000
634	8596
635	12533
636	14141
637	8872
638	8508
639	10330
640	9798
641	8577
642	8516
643	10506
644	9864
645	9936
646	9880
647	15769
648	16154
649	15770
650	15182
651	15398
652	15423
653	15137
654	14275
655	13605
656	14642
657	15152
658	14637
659	15102
660	16144
661	13967
662	10156
663	10414
664	9885
665	9393
666	9154
667	9024
668	7578
669	8822
670	10648
671	10302
672	9791
673	9868
674	9890
675	10707
676	10196
677	10010
678	10472
679	10141
680	9653
681	15728
682	15440
683	15854
684	15456
685	15059
686	14617
687	14511
688	14265
689	14763
690	15122
691	15296
692	15559
693	14682
694	14979
695	14624
696	11488
697	11436
698	8792
699	8510
700	10599
701	10627
702	9900
703	8327
704	8927
705	8173
706	10203
707	10384
708	10189
709	9411
710	15528
711	15030
712	15334
713	13746
714	12644
715	13035
716	16361
717	16076
718	15742
719	16234
720	15301
721	15429
722	13566
723	8884
724	8401
725	9742
726	8240
727	10150
728	9834
729	9849
730	10089
731	10003
732	10108
733	10693
734	10190
735	9903
736	13932
737	15812
738	15046
739	14809
740	14132
741	13723
742	13449
743	15896
744	14169
745	14940
746	13963
747	11029
748	10438
749	11065
750	11262
751	9539
752	7321
753	8320
754	10210
755	9856
756	10276
757	9742
758	7862
759	8788
760	15431
761	15814
762	14625
763	12940
764	15766
765	14752
766	10196
767	13116
768	13903
769	15770
770	15703
771	14807
772	14386
773	11137
774	11657
775	9982
776	8099
777	10570
778	9539
779	9490
780	15103
781	9922
782	9803
783	14758
784	16023
785	15166
786	16056
787	16041
788	15172
789	11537
790	14369
791	12984
792	15361
793	13754
794	15221
795	15400
796	15709
797	15773
798	14654
799	9420
800	10140
801	9966
802	9016
803	8063
804	10032
805	9889
806	15593
807	15347
808	14153
809	15768
810	14563
811	8408
812	11660
813	15002
814	12998
815	13109
816	12823
817	10409
818	7711
819	9420
820	9131
821	7645
822	15815
823	14759
824	14898
825	15478
826	14859
827	15207
828	15076
829	16079
830	15564
831	15768
832	13967
833	12199
834	14951
835	13876
836	14633
837	15558
838	15183
839	14476
840	11261
841	15724
842	15473
843	15831
844	15277
845	15286
846	15837
847	15264
848	9259
849	15667
850	16223
851	15546
852	16026
853	9924
854	15119
855	15765
856	16583
857	16344
858	15450
859	11311
860	10264
861	10480
862	10012
863	15169
864	8020
865	10866
866	15643
867	15349
868	10405
869	9842
870	7103
871	60458
872	16581
873	55793
874	70069
875	15453
876	16186
877	10256
878	15398
879	9799
880	9548
881	10845
882	11151
883	10704
884	10671
885	10054
886	10465
887	10636
888	10617
889	14316
890	13084
891	12595
892	13111
893	14376
894	15105
895	10663
896	10180
897	11573
898	8840
899	9561
900	11266
901	11117
902	6662
903	58233
904	23262
905	7213
906	9974
907	15570
908	13275
909	15103
910	16629
911	15467
912	9141
913	10068
914	8652
915	9912
916	10813
917	10791
918	10657
919	10994
920	11508
921	10849
922	10632
923	10030
924	14709
925	11517
926	14678
927	15198
928	14266
929	14581
930	15121
931	16404
932	17089
933	12013
934	9888
935	9123
936	9777
937	11234
938	11039
939	9299
940	8447
941	10008
942	10681
943	10766
944	8641
945	8036
946	10132
947	10084
948	15764
949	14764
950	15537
951	16240
952	15931
953	16280
954	12325
955	8313
956	9282
957	10057
958	11873
959	8985
960	9547
961	9250
962	10175
963	10271
964	6306
965	54635
966	27170
967	7742
968	10020
969	10380
970	16174
971	16520
972	13972
973	15243
974	16203
975	15954
976	16513
977	8981
978	7055
979	9166
980	9749
981	8774
982	9680
983	9811
984	10651
985	10120
986	10231
987	10946
988	8984
989	9870
990	10575
991	10910
992	10539
993	9963
994	8261
995	9616
996	16347
997	15698
998	15383
999	14505
1000	15462
1001	16015
1002	16506
1003	16943
1004	10938
1005	7884
1006	9563
1007	9693
1008	10286
1009	9953
1010	10286
1011	10551
1012	10897
1013	10591
1014	8811
1015	8196
1016	9855
1017	10482
1018	10663
1019	10405
1020	10603
1021	10555
1022	10451
1023	10634
1024	9064
1025	15215
1026	16123
1027	16436
1028	15384
1029	15226
1030	16280
1031	16421
1032	16812
1033	12138
1034	9385
1035	9445
1036	8683
1037	8937
1038	9515
1039	9345
1040	10761
1041	9704
1042	8824
1043	8047
1044	8659
1045	9166
1046	9899
1047	11371
1048	9405
1049	9317
1050	10397
1051	10536
1052	10478
1053	10435
1054	10314
1055	10418
1056	10966
1057	10725
1058	11075
1059	11416
1060	14620
1061	15336
1062	16109
1063	15518
1064	15876
1065	15955
1066	14621
1067	14951
1068	15832
1069	11782
1070	9167
1071	8980
1072	9381
1073	9974
1074	8691
1075	9570
1076	10434
1077	9685
1078	9921
1079	9818
1080	9426
1081	9503
1082	9675
1083	10482
1084	10912
1085	8978
1086	9915
1087	10500
1088	10264
1089	10281
1090	10127
1091	10055
1092	10789
1093	10356
1094	9904
1095	10046
1096	15449
1097	15192
1098	15104
1099	14793
1100	13395
1101	14651
1102	13104
1103	15343
1104	12662
1105	9522
1106	9345
1107	8787
1108	7506
1109	8821
1110	10275
1111	10271
1112	10074
1113	10006
1114	9935
1115	9766
1116	9557
1117	10307
1118	9897
1119	10219
1120	9205
1121	9815
1122	10867
1123	10753
1124	10446
1125	10227
1126	10164
1127	8623
1128	8822
1129	10283
1130	10304
1131	10246
1132	15444
1133	15389
1134	16341
1135	14249
1136	14769
1137	16818
1138	15780
1139	16429
1140	12844
1141	9568
1142	9372
1143	10269
1144	8351
1145	8490
1146	10262
1147	10126
1148	9997
1149	10356
1150	9967
1151	9999
1152	8579
1153	8390
1154	10017
1155	9875
1156	9124
1157	9594
1158	10416
1159	10160
1160	10016
1161	10113
1162	10147
1163	10262
1164	10533
1165	10216
1166	9839
1167	9607
1168	8537
1169	15992
1170	16008
1171	15473
1172	14765
1173	14372
1174	14071
1175	15470
1176	16410
1177	16190
1178	16026
1179	13665
1180	13059
1181	10444
1182	13457
1183	13738
1184	11202
1185	10827
1186	9931
1187	9855
1188	8482
1189	8568
1190	10071
1191	9045
1192	9131
1193	10033
1194	9782
1195	10081
1196	8712
1197	8918
1198	8888
1199	9231
1200	9842
1201	9133
1202	9479
1203	10026
1204	10188
1205	10320
1206	10512
1207	9110
1208	9365
1209	10325
1210	13963
1211	15163
1212	16055
1213	12841
1214	13602
1215	16202
1216	16016
1217	14855
1218	12643
1219	14211
1220	16647
1221	15251
1222	9649
1223	11396
1224	17074
1225	12074
1226	12587
1227	12216
1228	9105
1229	7552
1230	9400
1231	10480
1232	10189
1233	8876
1234	9273
1235	10256
1236	9608
1237	9849
1238	8709
1239	8770
1240	9959
1241	8359
1242	8213
1243	9870
1244	10342
1245	10327
1246	10081
1247	8918
1248	9124
1249	10339
1250	10420
1251	15355
1252	15448
1253	13827
1254	14782
1255	15940
1256	16357
1257	16860
1258	11989
1259	12321
1260	15793
1261	14240
1262	15341
1263	15893
1264	14784
1265	14322
1266	11641
1267	8990
1268	7893
1269	11565
1270	10883
1271	7611
1272	9761
1273	10363
1274	9018
1275	9386
1276	9401
1277	8913
1278	10029
1279	10207
1280	10475
1281	10061
1282	9827
1283	9998
1284	10071
1285	10130
1286	10327
1287	10278
1288	9122
1289	7910
1290	9284
1291	9266
1292	9142
1293	15430
1294	16332
1295	16308
1296	16011
1297	15759
1298	15976
1299	16191
1300	16299
1301	15838
1302	15595
1303	16088
1304	15742
1305	14820
1306	13934
1307	11933
1308	8963
1309	7599
1310	7743
1311	8736
1312	9807
1313	9987
1314	9965
1315	9945
1316	10209
1317	10124
1318	8293
1319	6844
1320	8847
1321	9096
1322	8919
1323	10548
1324	9045
1325	8823
1326	10500
1327	9991
1328	10213
1329	9114
1330	7968
1331	8019
1332	9093
1333	9346
1334	9007
1335	15913
1336	16324
1337	16139
1338	14534
1339	14863
1340	15754
1341	14896
1342	15577
1343	15863
1344	16225
1345	16165
1346	16003
1347	16307
1348	16108
1349	12722
1350	8555
1351	7411
1352	8831
1353	9739
1354	8464
1355	8021
1356	8416
1357	9231
1358	9694
1359	9677
1360	9978
1361	9809
1362	8816
1363	8873
1364	10164
1365	10037
1366	9302
1367	9063
1368	9611
1369	9563
1370	9100
1371	7903
1372	8879
1373	9867
1374	9697
1375	10025
1376	16121
1377	15086
1378	15530
1379	15427
1380	14471
1381	15514
1382	16346
1383	15611
1384	14561
1385	15287
1386	16147
1387	15554
1388	16011
1389	16532
1390	16043
1391	12836
1392	8380
1393	8534
1394	9713
1395	8991
1396	9635
1397	8755
1398	8632
1399	8872
1400	8282
1401	9402
1402	9836
1403	10150
1404	10281
1405	9970
1406	8378
1407	8534
1408	10018
1409	10091
1410	9364
1411	7621
1412	8876
1413	9788
1414	7941
1415	8151
1416	9839
1417	16359
1418	15932
1419	13581
1420	13296
1421	16756
1422	13723
1423	12733
1424	16480
1425	16123
1426	15355
1427	14606
1428	15724
1429	15795
1430	16279
1431	11932
1432	10489
1433	13595
1434	8420
1435	10186
1436	9784
1437	9227
1438	8226
1439	8059
1440	8966
1441	9255
1442	9066
1443	10715
1444	9235
1445	7418
1446	8378
1447	9867
1448	9083
1449	8942
1450	10575
1451	10278
1452	9884
1453	9925
1454	8957
1455	8122
1456	8317
1457	16039
1458	15775
1459	15158
1460	15182
1461	16375
1462	15180
1463	14126
1464	14428
1465	15672
1466	15767
1467	15100
1468	15645
1469	15863
1470	16221
1471	16153
1472	16422
1473	16788
1474	13213
1475	7778
1476	9090
1477	9414
1478	7456
1479	7307
1480	8084
1481	8921
1482	12144
1483	12540
1484	8610
1485	8265
1486	9925
1487	9704
1488	8504
1489	8526
1490	10309
1491	10471
1492	10410
1493	10012
1494	15183
1495	15296
1496	15038
1497	14973
1498	15086
1499	14919
1500	14064
1501	14793
1502	15642
1503	15091
1504	15522
1505	16025
1506	15862
1507	15882
1508	14694
1509	11470
1510	11381
1511	10664
1512	9924
1513	10183
1514	9196
1515	7948
1516	8637
1517	9397
1518	9551
1519	9857
1520	9972
1521	10181
1522	10624
1523	10658
1524	10414
1525	10688
1526	10574
1527	9586
1528	14021
1529	14585
1530	15215
1531	15938
1532	15239
1533	15106
1534	15690
1535	14783
1536	15162
1537	15581
1538	15900
1539	15036
1540	15039
1541	15609
1542	14671
1543	12872
1544	14769
1545	9786
1546	9112
1547	10688
1548	9974
1549	9793
1550	8748
1551	9380
1552	8531
1553	10274
1554	10441
1555	10408
1556	9561
1557	13808
1558	13479
1559	14620
1560	14692
1561	13537
1562	15295
1563	15148
1564	16032
1565	15496
1566	16014
1567	15736
1568	14851
1569	14088
1570	10733
1571	8925
1572	9600
1573	8831
1574	10212
1575	9759
1576	10304
1577	10173
1578	10093
1579	10528
1580	10504
1581	10515
1582	9752
1583	14580
1584	15928
1585	14696
1586	15529
1587	16146
1588	15442
1589	16126
1590	16025
1591	15721
1592	16066
1593	14981
1594	10802
1595	11623
1596	11343
1597	10644
1598	8725
1599	8052
1600	8832
1601	10088
1602	10344
1603	10179
1604	10014
1605	8092
1606	8588
1607	15736
1608	15347
1609	14246
1610	14769
1611	15448
1612	14732
1613	12524
1614	16384
1615	15697
1616	15678
1617	15759
1618	16355
1619	15262
1620	10727
1621	11292
1622	10636
1623	8643
1624	10160
1625	9313
1626	10001
1627	15387
1628	10222
1629	10097
1630	15425
1631	15742
1632	14704
1633	14838
1634	15108
1635	14924
1636	12728
1637	16217
1638	15910
1639	14450
1640	14103
1641	16056
1642	15438
1643	16033
1644	16138
1645	14326
1646	10855
1647	10321
1648	10854
1649	9793
1650	8865
1651	10601
1652	9682
1653	16079
1654	16066
1655	15875
1656	15056
1657	13564
1658	9150
1659	13082
1660	16275
1661	14589
1662	15549
1663	16248
1664	10316
1665	8289
1666	9666
1667	9780
1668	8047
1669	15953
1670	15373
1671	15813
1672	15874
1673	15845
1674	15236
1675	15203
1676	16173
1677	15865
1678	15953
1679	15357
1680	13113
1681	15899
1682	13079
1683	15555
1684	16031
1685	14297
1686	15318
1687	10920
1688	16328
1689	15753
1690	16036
1691	15767
1692	14099
1693	15197
1694	15311
1695	7838
1696	15055
1697	11824
1698	14535
1699	17026
1700	10682
1701	17403
1702	16796
1703	17225
1704	17480
1705	17432
1706	11143
1707	10689
1708	11268
1709	10931
1710	16399
1711	9972
1712	10268
1713	16770
1714	16628
1715	10761
1716	10619
1717	7407
1718	60495
1719	16559
1720	55789
1721	70023
1722	15374
1723	17092
1724	10729
1725	16512
1726	10937
1727	9502
1728	10971
1729	10969
1730	11265
1731	11361
1732	9892
1733	10060
1734	10380
1735	10644
1736	16843
1737	16973
1738	16922
1739	16016
1740	14783
1741	14886
1742	10601
1743	9882
1744	11409
1745	8960
1746	10060
1747	10920
1748	10298
1749	6428
1750	58217
1751	23441
1752	7527
1753	10082
1754	17490
1755	15650
1756	13218
1757	13376
1758	15760
1759	9127
1760	9533
1761	7808
1762	10483
1763	11206
1764	11124
1765	11049
1766	11140
1767	11163
1768	11053
1769	10306
1770	10159
1771	15840
1772	12564
1773	16137
1774	14746
1775	15233
1776	12110
1777	14264
1778	14346
1779	14897
1780	11234
1781	8648
1782	10299
1783	11075
1784	11857
1785	11963
1786	9493
1787	8245
1788	10716
1789	11210
1790	10687
1791	8652
1792	8026
1793	10456
1794	11040
1795	14495
1796	15409
1797	13419
1798	16101
1799	16140
1800	17494
1801	12168
1802	7362
1803	7831
1804	9954
1805	11866
1806	9196
1807	10744
1808	9358
1809	10255
1810	11104
1811	6360
1812	54534
1813	27075
1814	8155
1815	10729
1816	11410
1817	14884
1818	15230
1819	15174
1820	16664
1821	14517
1822	13879
1823	14499
1824	7397
1825	5582
1826	7472
1827	9730
1828	9193
1829	9972
1830	11009
1831	11400
1832	10910
1833	10581
1834	10553
1835	8259
1836	8873
1837	10134
1838	10726
1839	10310
1840	10279
1841	8969
1842	10395
1843	14307
1844	15893
1845	15645
1846	14447
1847	13335
1848	12254
1849	15101
1850	16992
1851	9770
1852	7180
1853	9408
1854	9061
1855	9409
1856	9858
1857	10374
1858	9682
1859	10101
1860	11205
1861	9233
1862	7783
1863	9388
1864	9851
1865	10173
1866	10250
1867	10530
1868	10765
1869	9819
1870	9776
1871	8873
1872	16114
1873	16207
1874	15015
1875	14492
1876	13327
1877	11947
1878	14163
1879	15979
1880	10849
1881	7124
1882	7657
1883	7574
1884	9055
1885	10692
1886	8577
1887	10477
1888	10501
1889	10092
1890	7151
1891	8608
1892	10030
1893	9414
1894	9949
1895	8743
1896	10026
1897	10780
1898	9995
1899	10087
1900	10456
1901	10645
1902	10761
1903	10878
1904	10516
1905	10771
1906	10589
1907	13508
1908	13717
1909	16310
1910	17030
1911	16166
1912	16122
1913	14545
1914	13152
1915	13655
1916	9807
1917	8448
1918	9104
1919	9306
1920	9631
1921	8238
1922	9276
1923	10717
1924	10512
1925	10233
1926	9316
1927	8914
1928	8326
1929	9045
1930	10112
1931	10027
1932	8525
1933	9437
1934	10337
1935	10512
1936	10247
1937	10275
1938	10557
1939	10823
1940	10941
1941	10094
1942	10183
1943	15546
1944	15463
1945	16227
1946	15288
1947	16233
1948	15260
1949	13999
1950	14019
1951	9890
1952	7297
1953	7105
1954	8140
1955	7887
1956	9063
1957	9727
1958	9996
1959	10059
1960	9284
1961	9661
1962	9420
1963	9148
1964	9905
1965	9744
1966	9148
1967	7905
1968	9418
1969	10670
1970	10535
1971	10362
1972	9997
1973	10160
1974	8963
1975	9379
1976	10677
1977	10197
1978	10242
1979	13684
1980	12868
1981	14117
1982	15282
1983	15342
1984	16670
1985	17099
1986	17324
1987	17699
1988	12699
1989	9124
1990	9277
1991	9740
1992	8326
1993	8396
1994	9361
1995	9157
1996	9648
1997	9720
1998	9620
1999	9551
[truncated: 10,727 more rows]
